# Supplementary material for: Regionally sourced bioaerosols drive high-temperature ice nucleating particles in the Arctic
Source: Nat Commun. 2023 Sep 28;14:5997. doi: 10.1038/s41467-023-41696-7 (PMC10539358; doi:10.1038/s41467-023-41696-7)
Supplement: Supplementary file 3 — Source Data [file 41467_2023_41696_MOESM3_ESM.xlsx]

## Sheet: Figure 1
Panel A		HFP conc. (#/L)		eBC (ng/m3)		Levoglucosan conc. (ng/m3)		Panel B		PBAP conc.		Temperature (°C)		NDVI norm.		Albedo		Panel C		Counts Type I	Counts Type II	Counts Type III	Counts Type IV	Counts Type V		Panel D		INP (T = -17.5 C)	INP (T = -15 C)	INP (T = -12.5 C)
	2019-06-21	0.0132829	2020-01-01	0.507148	2020-01-17 07:00:00	0.032			2019-06-21	0	2020-01-01	-9.88403	2020-01-02	0	2020-01-01	0			2019-06-22	2	4	1	1	2			2020-01-01 12:00:00	0.00100143	0	0
	2019-06-22	0.0169594	2020-01-02	2.50868	2020-01-25 07:00:00	1.601			2019-06-22	0.0166944	2020-01-02	-13.3844	2020-01-18	0	2020-01-02	0			2019-06-23	5	1	0	0	0			2020-01-08 12:00:00	0.0136423	0.00634368	0.00413576
	2019-06-23	0.0447429	2020-01-03	10.9011	2020-02-02 07:00:00	0.815			2019-06-23	0.0196786	2020-01-03	-15.4526	2020-02-03	0	2020-01-03	0			2019-06-24	3	5	0	0	1			2020-01-15 12:00:00	0.00150989	0	0
	2019-06-24	0.0202937	2020-01-04	16.208	2020-02-15 07:00:00	3.029			2019-06-24	0.025834	2020-01-04	-15.5625	2020-02-19	0.000746826	2020-01-04	0			2019-06-25	1	5	0	1	0			2020-01-22 12:00:00	0.00522735	0.00254338	0.000498132
	2019-06-25	0.00882214	2020-01-05	4.70092	2020-02-24 07:00:00	2.158			2019-06-25	0.0130622	2020-01-05	-17.4185	2020-03-06	0.000360537	2020-01-05	-inf			2019-06-26	3	4	1	2	0			2020-01-29 12:00:00	0.00202414	0.000498182	0
	2019-06-26	0.0200886	2020-01-06	3.44153	2020-03-04 07:00:00	0.784			2019-06-26	0.0338061	2020-01-06	-13.4568	2020-03-22	0	2020-01-06	-inf			2019-06-27	2	0	2	0	0			2020-02-05 12:00:00	0	0	0
	2019-06-27	0.00340424	2020-01-07	5.38957	2020-03-13 19:00:00	0.304			2019-06-27	0.00680848	2020-01-07	-5.9859	2020-04-07	0	2020-01-07	0			2019-06-28	1	1	0	0	0			2020-02-12 12:00:00	0	0	0
	2019-06-28	0.00887681	2020-01-08	1.56179	2020-03-24 07:00:00	0.249			2019-06-28	0.004161	2020-01-08	-0.263194	2020-04-23	5.15052e-05	2020-01-08	0			2019-06-29	1	2	1	4	1			2020-02-19 12:00:00	0.00202387	0	0
	2019-06-29	0.0291067	2020-01-09	8.3222	2020-04-03 19:00:00	0.296			2019-06-29	0.00877822	2020-01-09	-5.57764	2020-05-09	0.00206021	2020-01-09	0			2019-06-30	1	2	0	0	1			2020-02-26 12:00:00	0.00100139	0	0
	2019-06-30	0.0127586	2020-01-10	5.61919	2020-04-25 07:00:00	0.174			2019-06-30	0.0131308	2020-01-10	-12.4757	2020-05-25	0.0903144	2020-01-10	0			2019-07-01	2	1	1	1	1			2020-03-04 12:00:00	0	0	0
	2019-07-01	0.109941	2020-01-11	4.41731	2020-05-03 07:00:00	0.071			2019-07-01	0.0129423	2020-01-11	-14.2925	2020-06-10	0.339265	2020-01-11	0			2019-07-02	1	4	0	0	0			2020-03-11 12:00:00	0.00202394	0.000498132	0
	2019-07-02	0.0552566	2020-01-12	3.96013	2020-05-11 07:00:00	0.066			2019-07-02	0.0127901	2020-01-12	-15.2008	2020-06-26	0.686153	2020-01-12	0			2019-07-03	2	5	1	1	0			2020-03-18 12:00:00	0.000498132	0	0
	2019-07-03	0.0473398	2020-01-13	6.01845	2020-05-20 07:00:00	0.043			2019-07-03	0.046782	2020-01-13	-17.6715	2020-07-12	0.924674	2020-01-13	0			2019-07-04	5	2	0	0	0			2020-03-25 12:00:00	0	0	0
	2019-07-04	0.0522492	2020-01-14	4.62842	2020-05-29 07:00:00	0.041			2019-07-04	0.0172459	2020-01-14	-19.6025	2020-07-28	1	2020-01-14	-inf			2019-07-05	0	5	2	0	0			2020-04-01 12:00:00	0.00100149	0	0
	2019-07-05	0.121725	2020-01-15	8.57555	2020-06-21 19:00:00	0.403			2019-07-05	0.0151802	2020-01-15	-19.8374	2020-08-13	0.960212	2020-01-15	-inf			2019-07-06	5	4	0	0	1			2020-04-08 12:00:00	0.00100156	0	0
	2019-07-06	0.470981	2020-01-16	5.17557	2020-06-28 07:00:00	0.362			2019-07-06	0.0205803	2020-01-16	-18.8012	2020-08-29	0.462852	2020-01-16	-inf			2019-07-07	9	5	0	0	0			2020-04-15 12:00:00	0.00360043	0.00151049	0.00100176
	2019-07-07	0.236658	2020-01-17	5.67644	2020-07-04 07:00:00	4.512			2019-07-07	0.0351843	2020-01-17	-16.5527	2020-09-14	0.217352	2020-01-17	0			2019-07-08	4	3	0	0	0			2020-04-22 12:00:00	0.027189	0.01109	0.0041374
	2019-07-08	0.140651	2020-01-18	2.12573	2020-07-12 07:00:00	0.231			2019-07-08	0.0176617	2020-01-18	-7.21451	2020-09-30	0.214468	2020-01-18	0			2019-07-09	8	10	1	0	0			2020-04-29 12:00:00	0.00413795	0.00306996	0.00100192
	2019-07-09	0.0825173	2020-01-19	0.451189	2020-07-18 07:00:00	0.831			2019-07-09	0.0472968	2020-01-19	-3.32264	2020-10-16	0	2020-01-19	0			2019-07-10	0	0	1	0	0			2020-05-06 12:00:00	0.00413795	0.00254464	0.00151074
	2019-07-10		2020-01-20	0.264908	2020-07-24 19:00:00	5.998			2019-07-10		2020-01-20	-9.86132	2020-11-01	0	2020-01-20	0			2019-07-11	0	0	1	0	0			2020-05-13 12:00:00	0.0238386	0.0129964	0.00468057
	2019-07-11		2020-01-21	5.24462	2020-08-08 19:00:00	1.322			2019-07-11		2020-01-21	-11.9174	2020-11-17	0	2020-01-21	0			2019-07-12	0	1	1	2	0			2020-05-20 12:00:00	0.00307077	0.00151114	0.000498511
	2019-07-12	0.0100862	2020-01-22	11.8598	2020-08-15 07:00:00	0.205			2019-07-12	0.0100862	2020-01-22	-16.8344			2020-01-22	-inf			2019-07-13	0	0	3	1	0			2020-05-27 12:00:00	0.0149823	0.00578586	0.00202514
	2019-07-13	0	2020-01-23	7.19894	2020-08-23 19:00:00	0.091			2019-07-13	0.00997668	2020-01-23	-13.0184			2020-01-23	0			2019-07-14	0	0	0	0	0			2020-06-03 12:00:00	0.00866452	0.00360233	0
	2019-07-14	0.0359701	2020-01-24	3.30196	2020-09-02 07:00:00	0.021			2019-07-14	0.0479602	2020-01-24	-11.954			2020-01-24	0			2019-07-15	1	2	0	0	0			2020-06-10 12:00:00	0.0143149	0.00866394	0.0036021
	2019-07-15	0.00599502	2020-01-25	4.85577	2020-09-11 19:00:00	0.343			2019-07-15	0.0239801	2020-01-25	-15.9249			2020-01-25	0			2019-07-16	0	14	1	0	0			2020-06-17 12:00:00	0.0156667	0.0074934	0.00468274
	2019-07-16	0.00875519	2020-01-26	4.07632	2020-09-20 07:00:00	0.506			2019-07-16	0.0377488	2020-01-26	-12.9529			2020-01-26	0			2019-07-17	0	5	0	0	0			2020-06-24 12:00:00	0.0110966	0.00691857	0.00468305
	2019-07-17	0.00241882	2020-01-27	1.37634	2020-09-28 07:00:00	0.178			2019-07-17	0.0188668	2020-01-27	-8.01896			2020-01-27	0			2019-07-18	0	0	1	0	0			2020-07-01 12:00:00	0.0347014	0.0214807	0.0156688
	2019-07-18		2020-01-28	0.764043	2020-10-06 07:00:00	5			2019-07-18		2020-01-28	-11.2315			2020-01-28	0			2019-07-19	0	3	0	1	0			2020-07-08 12:00:00	0.0514717	0.0255035	0.0149903
	2019-07-19	0.00279021	2020-01-29	1.95244	2020-10-16 07:00:00	1.072			2019-07-19	0.00837062	2020-01-29	-8.88027			2020-01-29	0			2019-07-20	0	1	1	0	0			2020-07-15 12:00:00	0.0246732	0.0123618	0.00635125
	2019-07-20	0.0042408	2020-01-30	1.68465	2020-10-24 07:00:00	0.255			2019-07-20	0.00848159	2020-01-30	-5.82917			2020-01-30	0			2019-07-21	1	1	3	3	1			2020-07-22 12:00:00	0.0460713	0.0163627	0.00254667
	2019-07-21	0.00268241	2020-01-31	0.264564	2020-11-01 07:00:00	0.23			2019-07-21	0.00585253	2020-01-31	-6.97035			2020-01-31	0			2019-07-22	0	0	2	2	0			2020-07-29 12:00:00	0.128321	0.0337034	0.00691995
	2019-07-22	0.0102361	2020-02-01	0.460476	2020-12-04 07:00:00	0.675			2019-07-22	0.0092409	2020-02-01	-7.84708			2020-02-01	0			2019-07-23	2	0	4	1	2			2020-08-05 12:00:00	0.050049	0.0117227	0.00151129
	2019-07-23	0.0173914	2020-02-02	2.24824	2020-12-31 19:00:00	0.404			2019-07-23	0.0240167	2020-02-02	-9.91259			2020-02-02	0			2019-07-24	3	4	3	7	0			2020-08-12 12:00:00	0.00926034	0.0036021	0.00100222
	2019-07-24	0.011317	2020-02-03	2.39209					2019-07-24	0.0173199	2020-02-03	-19.7133			2020-02-03	0			2019-07-25	3	10	2	4	1			2020-08-19 12:00:00	0.011094	0.00360186	0.00307067
	2019-07-25	0.0365193	2020-02-04	1.65803					2019-07-25	0.0454827	2020-02-04	-20.7506			2020-02-04	0			2019-07-26	10	4	0	0	0			2020-08-26 12:00:00	0.00523116	0.00202541	0.000498495
	2019-07-26	0.0202688	2020-02-05	2.75969					2019-07-26	0.0403706	2020-02-05	-19.9878			2020-02-05	-inf			2019-07-27	5	7	0	0	1			2020-09-02 12:00:00	0.00986317	0.00360174	0.000498478
	2019-07-27	0.0147548	2020-02-06	5.08291					2019-07-27	0.0383605	2020-02-06	-17.7474			2020-02-06	0			2019-07-28	0	4	1	1	0			2020-09-09 12:00:00	0.0254908	0.00807344	0.00254498
	2019-07-28	0.0108171	2020-02-07	2.46248					2019-07-28	0.0315605	2020-02-07	-7.87639			2020-02-07	0			2019-07-29	5	14	2	1	0			2020-09-16 12:00:00	0.00151079	0	0
	2019-07-29	0.00858929	2020-02-08	0.827191					2019-07-29	0.0556571	2020-02-08	-4.63799			2020-02-08	0			2019-07-30	0	1	2	1	0			2020-09-23 12:00:00	0.0117181	0.00413782	0.00151069
	2019-07-30	0.0360372	2020-02-09	1.73033					2019-07-30	0.00588528	2020-02-09	-7.84493			2020-02-09	0			2019-07-31	3	4	0	4	1			2020-09-30 12:00:00	0.00254197	0.00100087	0
	2019-07-31	0.00841669	2020-02-10	4.95235					2019-07-31	0.0278179	2020-02-10	-7.06528			2020-02-10	0			2019-08-01	3	1	1	2	1			2020-10-07 12:00:00	0.144614	0.0486716	0.0156636
	2019-08-01	0.0188994	2020-02-11	14.2148					2019-08-01	0.0281881	2020-02-11	-9.58576			2020-02-11	0			2019-08-02	3	7	2	1	0			2020-10-21 12:00:00	0.00151169	0.000498691	0
	2019-08-02	0.0202117	2020-02-12	10.0489					2019-08-02	0.031492	2020-02-12	-13.6456			2020-02-12	1			2019-08-03	3	3	1	0	0			2020-10-28 12:00:00	0	0	0
	2019-08-03	0.0189458	2020-02-13	13.7495					2019-08-03	0.0275366	2020-02-13	-19.225			2020-02-13	1			2019-08-04	3	8	2	3	0			2020-11-04 12:00:00	0.01705	0.0092582	0.00360126
	2019-08-04	0.014384	2020-02-14	5.07686					2019-08-04	0.035784	2020-02-14	-18.3442			2020-02-14	0.5			2019-08-05	3	5	0	1	1			2020-11-11 12:00:00	0.000498396	0	0
	2019-08-05	0.0299359	2020-02-15	3.66227					2019-08-05	0.0246399	2020-02-15	-13.8026			2020-02-15	0			2019-08-06	2	3	5	5	0			2020-11-18 12:00:00	0.00202508	0	0
	2019-08-06	0.0212277	2020-02-16	1.97281					2019-08-06	0.0350425	2020-02-16	-6.37451			2020-02-16	0.666667			2019-08-07	0	5	2	3	0			2020-11-25 12:00:00	0	0	0
	2019-08-07	0.062263	2020-02-17	3.22649					2019-08-07	0.015866	2020-02-17	-11.1637			2020-02-17	0.5			2019-08-08	2	3	0	6	2			2020-12-02 12:00:00	0	0	0
	2019-08-08	0.233431	2020-02-18	5.79681					2019-08-08	0.0273232	2020-02-18	-16.8653			2020-02-18	0.833333			2019-08-09	0	0	1	0	0			2020-12-09 12:00:00	0.000498445	0	0
	2019-08-09	0.0428032	2020-02-19	6.72695					2019-08-09	0.00506879	2020-02-19	-15.8585			2020-02-19	0.5			2019-08-10	1	9	0	0	3			2020-12-16 12:00:00	0	0	0
	2019-08-10	0.0724455	2020-02-20	7.784					2019-08-10	0.0501914	2020-02-20	-14.2086			2020-02-20	0			2019-08-11	1	5	0	0	0			2020-12-23 12:00:00	0.00634914	0.00360222	0.00151124
	2019-08-11	0.0630131	2020-02-21	13.0327					2019-08-11	0.0301914	2020-02-21	-19.1481			2020-02-21	0.875			2019-08-12	0	2	0	1	0
	2019-08-12	0.0353287	2020-02-22	20.556					2019-08-12	0.0247897	2020-02-22	-19.1288			2020-02-22	0.857143			2019-08-13	0	2	0	0	1
	2019-08-13	0.0280685	2020-02-23	20.9236					2019-08-13	0.00952488	2020-02-23	-19.2235			2020-02-23	0.846154			2019-08-14	0	0	0	1	0
	2019-08-14		2020-02-24	6.92831					2019-08-14		2020-02-24	-17.3926			2020-02-24	0.75			2019-08-15	0	0	0	3	0
	2019-08-15	0.0194486	2020-02-25	12.9013					2019-08-15	0.00586546	2020-02-25	-17.8917			2020-02-25	0.666667			2019-08-16	0	0	1	4	1
	2019-08-16	0.0334378	2020-02-26	9.40158					2019-08-16	0.00477683	2020-02-26	-20.144			2020-02-26	0.714286			2019-08-17	0	0	1	4	0
	2019-08-17		2020-02-27	9.23351					2019-08-17		2020-02-27	-23.8527			2020-02-27	0.76			2019-08-18	0	0	0	3	2
	2019-08-18	0.0291887	2020-02-28	8.15229					2019-08-18	0.0092431	2020-02-28	-22.3694			2020-02-28	0.764706			2019-08-19	0	0	0	4	1
	2019-08-19	0.0427936	2020-02-29	3.74169					2019-08-19	0.00705797	2020-02-29	-20.206			2020-02-29	0.761905			2019-08-20	0	1	0	2	0
	2019-08-20	0.0517443	2020-03-01	4.40279					2019-08-20	0.0168195	2020-03-01	-18.3002			2020-03-01	0.8			2019-08-21	0	0	0	0	2
	2019-08-21	0.0638748	2020-03-02	3.1046					2019-08-21	0.0132422	2020-03-02	-20.426			2020-03-02	0.755102			2019-08-22	1	2	0	0	0
	2019-08-22	0.0293105	2020-03-03	2.19365					2019-08-22	0.0171911	2020-03-03	-20.623			2020-03-03	0.8125			2019-08-23	0	0	0	0	0
	2019-08-23	0.0513078	2020-03-04	1.36636					2019-08-23	0.0160944	2020-03-04	-9.28403			2020-03-04	0.666667			2019-08-24	0	0	0	0	0
	2019-08-24	0.0391116	2020-03-05	0.432492					2019-08-24	0.0260744	2020-03-05	-8.09062			2020-03-05	0.818182			2019-08-25	0	0	0	0	0
	2019-08-25		2020-03-06	0.887239					2019-08-25		2020-03-06	-7.45854			2020-03-06	0.782609			2019-08-26	0	0	0	0	0
	2019-08-26		2020-03-07	0.779493					2019-08-26		2020-03-07	-6.03569			2020-03-07	0.795181			2019-08-27	0	0	0	0	0
	2019-08-27		2020-03-08	1.38294					2019-08-27		2020-03-08	-15.3272			2020-03-08	0.805556			2019-08-28	0	0	0	0	0
	2019-08-28		2020-03-09	3.36724					2019-08-28		2020-03-09	-20.2341			2020-03-09	0.803922			2019-08-29	0	0	0	0	0
	2019-08-29		2020-03-10	3.87456					2019-08-29		2020-03-10	-25.1306			2020-03-10	0.888889			2019-08-30	0	0	0	0	0
	2019-08-30		2020-03-11	3.16443					2019-08-30		2020-03-11	-28.326			2020-03-11	0.88			2019-08-31	0	0	0	0	0
	2019-08-31		2020-03-12	5.29279					2019-08-31		2020-03-12	-24.0102			2020-03-12	0.823529			2019-09-01	0	0	0	0	0
	2019-09-01		2020-03-13	6.13153					2019-09-01		2020-03-13	-23.0601			2020-03-13	0.8			2019-09-02	0	0	0	0	0
	2019-09-02		2020-03-14	8.23635					2019-09-02		2020-03-14	-19.4805			2020-03-14	0.690476			2019-09-03	0	0	0	0	0
	2019-09-03		2020-03-15	6.10597					2019-09-03		2020-03-15	-20.6438			2020-03-15	0.810345			2019-09-04	0	0	0	0	0
	2019-09-04		2020-03-16	5.46249					2019-09-04		2020-03-16	-26.0099			2020-03-16	0.833333			2019-09-05	0	0	0	0	0
	2019-09-05		2020-03-17	8.2887					2019-09-05		2020-03-17	-26.0531			2020-03-17	0.831393			2019-09-06	0	0	0	0	0
	2019-09-06		2020-03-18	7.9986					2019-09-06		2020-03-18	-22.9443			2020-03-18	0.826667			2019-09-07	0	0	0	0	0
	2019-09-07		2020-03-19	5.90328					2019-09-07		2020-03-19	-20.3071			2020-03-19	0.716216			2019-09-08	0	0	0	0	0
	2019-09-08		2020-03-20	4.30462					2019-09-08		2020-03-20	-15.0606			2020-03-20	0.788889			2019-09-09	0	0	0	0	0
	2019-09-09		2020-03-21	3.3629					2019-09-09		2020-03-21	-11.956			2020-03-21	0.77551			2019-09-10	0	0	0	0	0
	2019-09-10		2020-03-22	0.802221					2019-09-10		2020-03-22	-2.3975			2020-03-22	0.875			2019-09-11	0	0	0	0	0
	2019-09-11		2020-03-23	1.59187					2019-09-11		2020-03-23	-11.8685			2020-03-23	0.884615			2019-09-12	0	0	0	0	0
	2019-09-12		2020-03-24	0.782203					2019-09-12		2020-03-24	-5.71222			2020-03-24	0.875			2019-09-13	0	0	0	0	0
	2019-09-13		2020-03-25	1.19831					2019-09-13		2020-03-25	-10.4721			2020-03-25	0.833333			2019-09-14	0	0	0	0	0
	2019-09-14		2020-03-26	1.46404					2019-09-14		2020-03-26	-15.849			2020-03-26	0.873418			2019-09-15	0	0	0	0	0
	2019-09-15		2020-03-27	2.18152					2019-09-15		2020-03-27	-11.3798			2020-03-27	0.85			2019-09-16	0	0	0	0	0
	2019-09-16		2020-03-28	4.36337					2019-09-16		2020-03-28	-18.7858			2020-03-28	0.808989			2019-09-17	0	0	0	0	0
	2019-09-17		2020-03-29	3.58317					2019-09-17		2020-03-29	-18.9369			2020-03-29	0.815287			2019-09-18	0	0	0	0	0
	2019-09-18		2020-03-30	4.1967					2019-09-18		2020-03-30	-19.892			2020-03-30	0.814815			2019-09-19	0	0	0	0	0
	2019-09-19		2020-03-31	4.52473					2019-09-19		2020-03-31	-17.5564			2020-03-31	0.823529			2019-09-20	0	0	0	0	0
	2019-09-20		2020-04-01	4.15205					2019-09-20		2020-04-01	-16.8241			2020-04-01	0.875			2019-09-21	0	0	0	0	0
	2019-09-21		2020-04-02	3.56879					2019-09-21		2020-04-02	-18.4668			2020-04-02	0.81761			2019-09-22	0	0	0	0	0
	2019-09-22		2020-04-03	3.26192					2019-09-22		2020-04-03	-23.7551			2020-04-03	0.789474			2019-09-23	0	0	0	0	0
	2019-09-23		2020-04-04	2.96159					2019-09-23		2020-04-04	-15.7976			2020-04-04	0.776632			2019-09-24	0	0	0	0	0
	2019-09-24		2020-04-05	3.41918					2019-09-24		2020-04-05	-15.1522			2020-04-05	0.803279			2019-09-25	0	0	0	0	0
	2019-09-25		2020-04-06	3.32693					2019-09-25		2020-04-06	-12.904			2020-04-06	0.884134			2019-09-26	0	0	0	0	0
	2019-09-26		2020-04-07	3.20799					2019-09-26		2020-04-07	-14.8776			2020-04-07	0.835376			2019-09-27	0	0	0	0	0
	2019-09-27		2020-04-08	4.67788					2019-09-27		2020-04-08	-20.0771			2020-04-08	0.816667			2019-09-28	0	0	0	0	0
	2019-09-28		2020-04-09	3.70911					2019-09-28		2020-04-09	-15.0538			2020-04-09	0.875			2019-09-29	0	0	0	0	0
	2019-09-29		2020-04-10	3.45322					2019-09-29		2020-04-10	-17.2069			2020-04-10	0.836066			2019-09-30	0	0	0	0	0
	2019-09-30		2020-04-11	3.19031					2019-09-30		2020-04-11	-17.3069			2020-04-11	0.818337			2019-10-01	0	0	0	0	0
	2019-10-01		2020-04-12	2.83006					2019-10-01		2020-04-12	-19.1567			2020-04-12	0.769231			2019-10-02	0	0	0	0	0
	2019-10-02		2020-04-13	2.45572					2019-10-02		2020-04-13	-12.3541			2020-04-13	0.857143			2019-10-03	0	0	0	0	0
	2019-10-03		2020-04-14	1.77992					2019-10-03		2020-04-14	-4.32069			2020-04-14	0.864865			2019-10-04	0	0	0	0	0
	2019-10-04		2020-04-15	3.36827					2019-10-04		2020-04-15	0.449375			2020-04-15	0.840909			2019-10-05	0	0	0	0	0
	2019-10-05		2020-04-16	1.03053					2019-10-05		2020-04-16	0.639028			2020-04-16	0.833333			2019-10-06	0	0	0	0	0
	2019-10-06		2020-04-17	0.857112					2019-10-06		2020-04-17	-1.89813			2020-04-17	0.861702			2019-10-07	0	0	0	0	0
	2019-10-07		2020-04-18	1.32062					2019-10-07		2020-04-18	0.237569			2020-04-18	0.87288			2019-10-08	0	0	0	0	0
	2019-10-08		2020-04-19	1.6085					2019-10-08		2020-04-19	1.40896			2020-04-19	0.847754			2019-10-09	0	0	0	0	0
	2019-10-09		2020-04-20	2.23441					2019-10-09		2020-04-20	-6.18576			2020-04-20	0.807339			2019-10-10	0	0	0	0	0
	2019-10-10		2020-04-21	3.30654					2019-10-10		2020-04-21	-6.22639			2020-04-21	0.749165			2019-10-11	0	0	0	0	0
	2019-10-11		2020-04-22	4.78664					2019-10-11		2020-04-22	-8.58021			2020-04-22	0.769231			2019-10-12	0	0	0	0	0
	2019-10-12		2020-04-23	4.25606					2019-10-12		2020-04-23	-6.52951			2020-04-23	0.73913			2019-10-13	0	0	0	0	0
	2019-10-13		2020-04-24	3.09992					2019-10-13		2020-04-24	-6.33868			2020-04-24	0.737113			2019-10-14	0	0	0	0	0
	2019-10-14		2020-04-25	4.02628					2019-10-14		2020-04-25	-6.56326			2020-04-25	0.740179			2019-10-15	0	0	0	0	0
	2019-10-15		2020-04-26	2.88778					2019-10-15		2020-04-26	-7.64368			2020-04-26	0.743842			2019-10-16	0	0	0	0	0
	2019-10-16		2020-04-27	3.81244					2019-10-16		2020-04-27	-4.04611			2020-04-27	0.802469			2019-10-17	0	0	0	0	0
	2019-10-17		2020-04-28	2.55236					2019-10-17		2020-04-28	0.756667			2020-04-28	0.815385			2019-10-18	0	0	0	0	0
	2019-10-18		2020-04-29	0.488404					2019-10-18		2020-04-29	2.07708			2020-04-29	0.7901			2019-10-19	0	0	0	0	0
	2019-10-19		2020-04-30	0.401469					2019-10-19		2020-04-30	-2.14146			2020-04-30	0.837838			2019-10-20	0	0	0	0	0
	2019-10-20		2020-05-01	1.84789					2019-10-20		2020-05-01	-3.87583			2020-05-01	0.829031			2019-10-21	0	0	0	0	0
	2019-10-21		2020-05-02	3.55551					2019-10-21		2020-05-02	-8.00042			2020-05-02	0.787622			2019-10-22	0	0	0	0	0
	2019-10-22		2020-05-03	3.10859					2019-10-22		2020-05-03	-8.06361			2020-05-03	0.791512			2019-10-23	0	0	0	0	0
	2019-10-23		2020-05-04	3.02491					2019-10-23		2020-05-04	-4.87549			2020-05-04	0.809431			2019-10-24	0	0	0	0	0
	2019-10-24		2020-05-05	2.65327					2019-10-24		2020-05-05	-1.18521			2020-05-05	0.8			2019-10-25	0	0	0	0	0
	2019-10-25		2020-05-06	1.6874					2019-10-25		2020-05-06	-0.325069			2020-05-06	0.794872			2019-10-26	0	0	0	0	0
	2019-10-26		2020-05-07	1.41844					2019-10-26		2020-05-07	-1.54875			2020-05-07	0.778666			2019-10-27	0	0	0	0	0
	2019-10-27		2020-05-08	2.16207					2019-10-27		2020-05-08	-3.96521			2020-05-08	0.774094			2019-10-28	0	0	0	0	0
	2019-10-28		2020-05-09	3.09187					2019-10-28		2020-05-09	-5.5175			2020-05-09	0.793893			2019-10-29	0	0	0	0	0
	2019-10-29		2020-05-10	2.4143					2019-10-29		2020-05-10	-8.04986			2020-05-10	0.754934			2019-10-30	0	0	0	0	0
	2019-10-30		2020-05-11	3.46265					2019-10-30		2020-05-11	-7.69118			2020-05-11	0.766667			2019-10-31	0	0	0	0	0
	2019-10-31		2020-05-12	3.07584					2019-10-31		2020-05-12	-6.90986			2020-05-12	0.809407			2019-11-01	0	0	0	0	0
	2019-11-01		2020-05-13	1.1666					2019-11-01		2020-05-13	-0.033125			2020-05-13	0.739274			2019-11-02	0	0	0	0	0
	2019-11-02		2020-05-14	1.85078					2019-11-02		2020-05-14	2.34729			2020-05-14	0.751092			2019-11-03	0	0	0	0	0
	2019-11-03		2020-05-15	1.77263					2019-11-03		2020-05-15	4.54472			2020-05-15	0.45497			2019-11-04	0	0	0	0	0
	2019-11-04		2020-05-16	1.80275					2019-11-04		2020-05-16	2.40083			2020-05-16	0.252408			2019-11-05	0	0	0	0	0
	2019-11-05		2020-05-17	1.73122					2019-11-05		2020-05-17	2.20562			2020-05-17	0.155689			2019-11-06	0	0	0	0	0
	2019-11-06		2020-05-18	1.34703					2019-11-06		2020-05-18	0.672222			2020-05-18	0.107692			2019-11-07	0	0	0	0	0
	2019-11-07		2020-05-19	0.949292					2019-11-07		2020-05-19	1.05667			2020-05-19	0.104762			2019-11-08	0	0	0	0	1
	2019-11-08		2020-05-20	0.790452					2019-11-08		2020-05-20	1.96257			2020-05-20	0.106752			2019-11-09	0	0	2	0	0
	2019-11-09	0.00829311	2020-05-21	0.648133					2019-11-09	0	2020-05-21	0.392222			2020-05-21	0.114435			2019-11-10	0	0	0	0	0
	2019-11-10	0.0141419	2020-05-22	1.01265					2019-11-10	0.00238505	2020-05-22	-2.11486			2020-05-22	0.769525			2019-11-11	1	0	0	0	0
	2019-11-11	0.0251238	2020-05-23	0.819556					2019-11-11	0.00268966	2020-05-23	1.5284			2020-05-23	0.448039			2019-11-12	0	0	0	0	0
	2019-11-12		2020-05-24	1.44341					2019-11-12		2020-05-24	3.8034			2020-05-24	0.108108			2019-11-13	1	1	0	0	0
	2019-11-13	0.0331406	2020-05-25	2.32473					2019-11-13	0.0121426	2020-05-25	4.60458			2020-05-25	0.0917431			2019-11-14	0	1	0	0	0
	2019-11-14	0.0188636	2020-05-26	0.523555					2019-11-14	0.00310184	2020-05-26	5.18569			2020-05-26	0.0838349			2019-11-15	5	3	0	0	0
	2019-11-15	0.0307891	2020-05-27	0.686449					2019-11-15	0.0181612	2020-05-27	5.35882			2020-05-27	0.0837209			2019-11-16	0	0	0	0	1
	2019-11-16	0.0132722	2020-05-28	0.509454					2019-11-16	0	2020-05-28	4.10778			2020-05-28	0.0864198			2019-11-17	6	0	0	0	0
	2019-11-17	0.028302	2020-05-29	0.554883					2019-11-17	0.0132396	2020-05-29	3.79014			2020-05-29	0.0952381			2019-11-18	2	0	0	0	0
	2019-11-18	0.0131101	2020-05-30	0.0856427					2019-11-18	0.00637533	2020-05-30	2.52535			2020-05-30	0.100592			2019-11-19	5	0	0	2	0
	2019-11-19	0.0201426	2020-05-31	0.642011					2019-11-19	0.0110848	2020-05-31	4.06028			2020-05-31	0.0972492			2019-11-20	2	1	0	0	0
	2019-11-20	0.0161234	2020-06-01	0.159866					2019-11-20	0.00831364	2020-06-01	3.74674			2020-06-01	0.102077			2019-11-21	4	3	0	0	0
	2019-11-21	0.0425816	2020-06-02	0.16992					2019-11-21	0.0254551	2020-06-02	2.81319			2020-06-02	0.091954			2019-11-22	1	2	0	0	0
	2019-11-22	0.0320502	2020-06-03	0.534424					2019-11-22	0.00674948	2020-06-03	3.02583			2020-06-03	0.112676			2019-11-23	2	1	0	0	0
	2019-11-23	0.0314994	2020-06-04	0.979285					2019-11-23	0.0110747	2020-06-04	3.52896			2020-06-04	0.114379			2019-11-24	0	0	0	0	0
	2019-11-24	0.0128055	2020-06-05	0.456761					2019-11-24	0	2020-06-05	2.78833			2020-06-05	0.112771			2019-11-25	7	1	1	0	0
	2019-11-25	0.00414656	2020-06-06	0.643178					2019-11-25	0.0170601	2020-06-06	2.97493			2020-06-06	0.109589			2019-11-26	0	0	0	0	0
	2019-11-26	0.00691354	2020-06-07	0.568131					2019-11-26	0	2020-06-07	2.43319			2020-06-07	0.0923077			2019-11-27	1	0	0	0	0
	2019-11-27	0.0145281	2020-06-08	0.102427					2019-11-27	0.00251755	2020-06-08	1.06222			2020-06-08	0.0962697			2019-11-28	1	0	0	0	0
	2019-11-28	0.0191896	2020-06-09	0.206368					2019-11-28	0.00256394	2020-06-09	2.41451			2020-06-09	0.113924			2019-11-29	3	2	0	0	0
	2019-11-29	0.0269275	2020-06-10	1.08259					2019-11-29	0.0129516	2020-06-10	4.28528			2020-06-10	0.121783			2019-11-30	2	0	0	0	0
	2019-11-30	0.0475737	2020-06-11	0.288502					2019-11-30	0.00451577	2020-06-11	4.04028			2020-06-11	0.111111			2019-12-01	0	0	0	1	0
	2019-12-01	0.129415	2020-06-12	0.238149					2019-12-01	0	2020-06-12	4.15146			2020-06-12	0.111446			2019-12-02	0	0	0	0	0
	2019-12-02	0.039258	2020-06-13	0.176789					2019-12-02	0	2020-06-13	2.05347			2020-06-13	0.115756			2019-12-03	1	0	0	0	2
	2019-12-03	0.0646254	2020-06-14	0.409875					2019-12-03	0.00607066	2020-06-14	2.42292			2020-06-14	0.1125			2019-12-04	2	1	0	0	1
	2019-12-04	0.0415444	2020-06-15	0.212903					2019-12-04	0.00636618	2020-06-15	1.17646			2020-06-15	0.115385			2019-12-05	5	1	0	0	1
	2019-12-05	0.0989002	2020-06-16	0.0771664					2019-12-05	0.0201998	2020-06-16	1.89924			2020-06-16	0.116883			2019-12-06	3	0	2	2	0
	2019-12-06	0.0920614	2020-06-17	0.306319					2019-12-06	0.00898102	2020-06-17	1.93773			2020-06-17	0.122449			2019-12-07	5	0	0	0	0
	2019-12-07	0.162856	2020-06-18	0.518947					2019-12-07	0.0137986	2020-06-18	3.6667			2020-06-18	0.115108			2019-12-08	6	1	0	0	2
	2019-12-08	0.103097	2020-06-19	0.505423					2019-12-08	0.0157919	2020-06-19	4.96069			2020-06-19	0.130672			2019-12-09	7	0	1	0	3
	2019-12-09	0.140189	2020-06-20	0.93464					2019-12-09	0.0173176	2020-06-20	5.92896			2020-06-20	0.136792			2019-12-10	16	4	0	0	3
	2019-12-10	0.509023	2020-06-21	0.298683					2019-12-10	0.063983	2020-06-21	4.0291			2020-06-21	0.121302			2019-12-11	16	5	0	0	0
	2019-12-11	0.416562	2020-06-22	0.45683					2019-12-11	0.05537	2020-06-22	2.74361			2020-06-22	0.127752			2019-12-12	19	1	0	0	0
	2019-12-12	0.215548	2020-06-23	0.926389					2019-12-12	0.055064	2020-06-23	4.73292			2020-06-23	0.125			2019-12-13	8	0	0	0	0
	2019-12-13	0.186569	2020-06-24	1.42555					2019-12-13	0.064228	2020-06-24	6.46764			2020-06-24	0.111111			2019-12-14	0	0	0	0	0
	2019-12-14		2020-06-25	0.233815					2019-12-14		2020-06-25	6.09444			2020-06-25	0.10687			2019-12-15	0	0	0	0	0
	2019-12-15		2020-06-26	0.145455					2019-12-15		2020-06-26	3.82319			2020-06-26	0.117647			2019-12-16	0	0	0	0	0
	2019-12-16		2020-06-27	1.09672					2019-12-16		2020-06-27	4.19229			2020-06-27	0.126658			2019-12-17	2	0	0	0	1
	2019-12-17	0.305204	2020-06-28	0.297239					2019-12-17	0.00988583	2020-06-28	5.79382			2020-06-28	0.12717			2019-12-18	3	1	0	0	2
	2019-12-18	0.222854	2020-06-29	0.192303					2019-12-18	0.00875992	2020-06-29	6.01681			2020-06-29	0.134127			2019-12-19	3	0	0	1	0
	2019-12-19	0.32715	2020-06-30	0.224803					2019-12-19	0.00875902	2020-06-30	6.56368			2020-06-30	0.136			2019-12-20	0	0	0	0	1
	2019-12-20	0.837325	2020-07-01	0.374092					2019-12-20	0.00414656	2020-07-01	7.50576			2020-07-01	0.14037			2019-12-21	1	0	0	1	0
	2019-12-21	0.285356	2020-07-02	0.559807					2019-12-21	0.00207328	2020-07-02	7.07722			2020-07-02	0.121064			2019-12-22	0	0	0	0	0
	2019-12-22	0.347623	2020-07-03	0.31079					2019-12-22	0.00207328	2020-07-03	6.09708			2020-07-03	0.114094			2019-12-23	4	0	1	0	0
	2019-12-23	0.256254	2020-07-04	0.133176					2019-12-23	0.0108463	2020-07-04	6.54181			2020-07-04	0.122271			2019-12-24	2	0	0	0	1
	2019-12-24	0.180384	2020-07-05	0.977253					2019-12-24	0.00440572	2020-07-05	8.94153			2020-07-05	0.146315			2019-12-25	2	0	0	0	0
	2019-12-25	0.156622	2020-07-06	5.22943					2019-12-25	0.0107703	2020-07-06	10.5456			2020-07-06	0.128543			2019-12-26	2	1	0	0	0
	2019-12-26	0.211814	2020-07-07	6.62207					2019-12-26	0.00948409	2020-07-07	10.8462			2020-07-07	0.120552			2019-12-27	2	1	0	0	0
	2019-12-27	0.107745	2020-07-08	3.13053					2019-12-27	0.00932113	2020-07-08	6.16986			2020-07-08	0.109091			2019-12-28	0	0	0	0	0
	2019-12-28	0.138851	2020-07-09	0.270819					2019-12-28	0	2020-07-09	6.91243			2020-07-09	0.120301			2019-12-29	1	1	0	0	1
	2019-12-29	0.261126	2020-07-10	0.463434					2019-12-29	0.00803794	2020-07-10	6.91326			2020-07-10	0.119565			2019-12-30	1	0	0	0	0
	2019-12-30	0.308458	2020-07-11	0.341745					2019-12-30	0.00253401	2020-07-11	9.65632			2020-07-11	0.134186			2019-12-31	0	0	0	1	0
	2019-12-31	0.177005	2020-07-12	0.168671					2019-12-31	0.00207328	2020-07-12	7.20229			2020-07-12	0.125			2020-01-01	0	0	0	0	3
	2020-01-01	0.0966136	2020-07-13	0.240625					2020-01-01	0	2020-07-13	6.4625			2020-07-13	0.123967			2020-01-02	3	3	0	0	1
	2020-01-02	0.166208	2020-07-14	0.381947					2020-01-02	0.0128453	2020-07-14	6.83063			2020-07-14	0.123711			2020-01-03	6	3	0	0	0
	2020-01-03	0.507282	2020-07-15	0.264632					2020-01-03	0.0288321	2020-07-15	4.73361			2020-07-15	0.125			2020-01-04	4	1	0	0	0
	2020-01-04	0.346185	2020-07-16	1.16873					2020-01-04	0.0171165	2020-07-16	5.45229			2020-07-16	0.119654			2020-01-05	2	0	0	0	3
	2020-01-05	0.215541	2020-07-17	1.81845					2020-01-05	0.00446552	2020-07-17	6.86632			2020-07-17	0.128205			2020-01-06	1	0	0	0	1
	2020-01-06	0.238045	2020-07-18	0.681876					2020-01-06	0.00207328	2020-07-18	8.88667			2020-07-18	0.140187			2020-01-07	11	5	0	0	0
	2020-01-07	0.361464	2020-07-19	0.802702					2020-01-07	0.0431238	2020-07-19	6.91549			2020-07-19	0.125954			2020-01-08	2	1	0	0	0
	2020-01-08	0.130798	2020-07-20	0.154019					2020-01-08	0.00922283	2020-07-20	6.55583			2020-07-20	0.117647			2020-01-09	12	5	0	0	0
	2020-01-09	0.280668	2020-07-21	0.400227					2020-01-09	0.0398346	2020-07-21	7.17493			2020-07-21	0.128571			2020-01-10	4	1	0	0	0
	2020-01-10	0.239611	2020-07-22	0.43596					2020-01-10	0.0109054	2020-07-22	7.66208			2020-07-22	0.130435			2020-01-11	0	0	0	0	1
	2020-01-11	0.27076	2020-07-23	0.565448					2020-01-11	0	2020-07-23	6.81236			2020-07-23	0.121951			2020-01-12	4	0	0	0	0
	2020-01-12	0.285962	2020-07-24	3.41828					2020-01-12	0.00863866	2020-07-24	7.99799			2020-07-24	0.140076			2020-01-13	1	1	0	0	0
	2020-01-13	0.219947	2020-07-25	13.5698					2020-01-13	0.0067101	2020-07-25	13.2084			2020-07-25	0.144086			2020-01-14	0	0	0	0	0
	2020-01-14	0.138909	2020-07-26	22.1018					2020-01-14	0	2020-07-26	11.7974			2020-07-26	0.154984			2020-01-15	3	0	0	0	1
	2020-01-15	0.294184	2020-07-27	6.04362					2020-01-15	0.00906636	2020-07-27	12.5548			2020-07-27	0.157137			2020-01-16	0	0	0	0	0
	2020-01-16	0.234634	2020-07-28	5.83553					2020-01-16	0	2020-07-28	11.7933			2020-07-28	0.135135			2020-01-17	0	0	0	0	0
	2020-01-17	0.295497	2020-07-29	5.19179					2020-01-17	0.00365441	2020-07-29	8.8			2020-07-29	0.127389			2020-01-18	4	1	0	0	0
	2020-01-18	0.10855	2020-07-30	4.8275					2020-01-18	0.0111188	2020-07-30	8.04181			2020-07-30	0.13169			2020-01-19	3	0	0	0	0
	2020-01-19	0.0911073	2020-07-31	3.26116					2020-01-19	0.0109881	2020-07-31	7.95903			2020-07-31	0.145518			2020-01-20	0	0	0	0	15
	2020-01-20	0.0654266	2020-08-01	3.2849					2020-01-20	0	2020-08-01	8.15083			2020-08-01	0.154867			2020-01-21	6	0	0	0	1
	2020-01-21	0.176834	2020-08-02	1.81115					2020-01-21	0.0138233	2020-08-02	8.89799			2020-08-02	0.150993			2020-01-22	3	1	0	0	0
	2020-01-22	0.901583	2020-08-03	3.25759					2020-01-22	0.0671743	2020-08-03	6.12146			2020-08-03	0.137755			2020-01-23	3	1	0	0	1
	2020-01-23	0.289468	2020-08-04	2.93586					2020-01-23	0.0239781	2020-08-04	5.98688			2020-08-04	0.146341			2020-01-24	0	0	0	0	0
	2020-01-24	0.0787253	2020-08-05	4.49201					2020-01-24	0	2020-08-05	8.57444			2020-08-05	0.131527			2020-01-25	1	3	0	0	0
	2020-01-25	0.272424	2020-08-06	8.75936					2020-01-25	0.0114257	2020-08-06	8.03681			2020-08-06	0.134694			2020-01-26	5	1	0	0	0
	2020-01-26	0.232529	2020-08-07	4.86433					2020-01-26	0.0133212	2020-08-07	7.47625			2020-08-07	0.152512			2020-01-27	1	0	0	0	1
	2020-01-27	0.0959524	2020-08-08	0.960024					2020-01-27	0.00233742	2020-08-08	9.3266			2020-08-08	0.127451			2020-01-28	6	2	0	0	0
	2020-01-28	0.0940798	2020-08-09	1.88531					2020-01-28	0.0188975	2020-08-09	9.78771			2020-08-09	0.137931			2020-01-29	11	4	0	0	0
	2020-01-29	0.0787509	2020-08-10	0.391067					2020-01-29	0.0365424	2020-08-10	5.62833			2020-08-10	0.111111			2020-01-30	7	3	0	1	0
	2020-01-30	0.0613845	2020-08-11	0.130901					2020-01-30	0.0225735	2020-08-11	6.10313			2020-08-11	0.122262			2020-01-31	1	0	1	0	0
	2020-01-31	0.0237022	2020-08-12	0.544055					2020-01-31	0.00290986	2020-08-12	7.53583			2020-08-12	0.125			2020-02-01	2	1	0	0	0
	2020-02-01	0.0208228	2020-08-13	0.388384					2020-02-01	0.00667902	2020-08-13	8.03125			2020-08-13	0.106383			2020-02-02	4	1	0	0	0
	2020-02-02	0.0569555	2020-08-14	0.701169					2020-02-02	0.0207728	2020-08-14	8.47347			2020-08-14	0.12617			2020-02-03	7	0	0	0	0
	2020-02-03	0.0867574	2020-08-15	0.805007					2020-02-03	0.0214207	2020-08-15	7.94			2020-08-15	0.127778			2020-02-04	11	2	0	0	0
	2020-02-04	0.0229626	2020-08-16	0.172386					2020-02-04	0.0312779	2020-08-16	6.75056			2020-08-16	0.130952			2020-02-05	6	1	0	0	0
	2020-02-05	0.047154	2020-08-17	0.330326					2020-02-05	0.0154146	2020-08-17	5.58139			2020-08-17	0.131148			2020-02-06	6	2	0	0	0
	2020-02-06	0.121802	2020-08-18	0.618278					2020-02-06	0.0176191	2020-08-18	7.61125			2020-08-18	0.148906			2020-02-07	6	1	1	0	1
	2020-02-07	0.0519728	2020-08-19	0.214255					2020-02-07	0.0200254	2020-08-19	6.85146			2020-08-19	0.130435			2020-02-08	2	0	0	1	0
	2020-02-08	0.00601064	2020-08-20	0.144458					2020-02-08	0.00615082	2020-08-20	6.22951			2020-08-20	0.12			2020-02-09	3	0	0	0	4
	2020-02-09	0.0216699	2020-08-21	0.119074					2020-02-09	0.00920821	2020-08-21	6.53396			2020-08-21	0.134318			2020-02-10	1	0	0	0	1
	2020-02-10	0.0736667	2020-08-22	0.215586					2020-02-10	0.00215621	2020-08-22	5.11417			2020-08-22	0.125			2020-02-11	11	3	0	0	1
	2020-02-11	0.177965	2020-08-23	0.155552					2020-02-11	0.055755	2020-08-23	4.70174			2020-08-23	0.158838			2020-02-12	9	2	0	0	0
	2020-02-12	0.191668	2020-08-24	0.260299					2020-02-12	0.031731	2020-08-24	4.89896			2020-08-24	0.159259			2020-02-13	6	0	0	0	0
	2020-02-13	0.221539	2020-08-25	0.190615					2020-02-13	0.0282562	2020-08-25	3.39486			2020-08-25	0.159815			2020-02-14	4	0	0	0	1
	2020-02-14	0.0945436	2020-08-26	0.237048					2020-02-14	0.0154803	2020-08-26	3.28319			2020-08-26	0.132353			2020-02-15	6	2	0	0	0
	2020-02-15	0.0958783	2020-08-27	0.135102					2020-02-15	0.0227875	2020-08-27	3.81306			2020-08-27	0.118182			2020-02-16	8	1	0	0	1
	2020-02-16	0.0619313	2020-08-28	0.167969					2020-02-16	0.0217138	2020-08-28	2.86646			2020-08-28	0.108011			2020-02-17	4	3	1	0	0
	2020-02-17	0.0793723	2020-08-29	0.0520735					2020-02-17	0.0171764	2020-08-29	2.82646			2020-08-29	0.11			2020-02-18	3	6	0	0	0
	2020-02-18	0.0853393	2020-08-30	0.132282					2020-02-18	0.0356891	2020-08-30	5.10319			2020-08-30	0.117647			2020-02-19	4	1	0	0	0
	2020-02-19	0.211212	2020-08-31	0.0461576					2020-02-19	0.0270803	2020-08-31	3.79646			2020-08-31	0.108108			2020-02-20	15	0	0	0	3
	2020-02-20	0.166065	2020-09-01	0.312415					2020-02-20	0.036067	2020-09-01	3.29646			2020-09-01	0.104867			2020-02-21	8	3	0	0	1
	2020-02-21	0.312261	2020-09-02	0.276189					2020-02-21	0.0294872	2020-09-02	3.92618			2020-09-02	0.113861			2020-02-22	11	2	1	0	1
	2020-02-22	0.890801	2020-09-03	0.174243					2020-02-22	0.0390008	2020-09-03	5.85764			2020-09-03	0.0930233			2020-02-23	20	3	0	0	0
	2020-02-23	0.53494	2020-09-04	0.0917649					2020-02-23	0.0641312	2020-09-04	5.78326			2020-09-04	0.0909091			2020-02-24	3	1	0	0	0
	2020-02-24	0.161656	2020-09-05	0.0804878					2020-02-24	0.0122909	2020-09-05	5.22354			2020-09-05	0.0985915			2020-02-25	1	1	1	0	1
	2020-02-25	0.160872	2020-09-06	-0.0152712					2020-02-25	0.00538142	2020-09-06	4.42518			2020-09-06	0.108434			2020-02-26	5	1	0	0	0
	2020-02-26	0.126733	2020-09-07	0.109513					2020-02-26	0.019267	2020-09-07	3.14229			2020-09-07	0.102941			2020-02-27	4	0	0	0	0
	2020-02-27	0.171453	2020-09-08	0.187451					2020-02-27	0.0182137	2020-09-08	2.80785			2020-09-08	0.128205			2020-02-28	8	1	0	0	0
	2020-02-28	0.142502	2020-09-09	0.347836					2020-02-28	0.0257474	2020-09-09	6.23139			2020-09-09	0.107692			2020-02-29	5	0	1	0	1
	2020-02-29	0.0964066	2020-09-10	1.4388					2020-02-29	0.0134364	2020-09-10	7.37049			2020-09-10	0.114286			2020-03-01	1	2	0	1	0
	2020-03-01	0.113415	2020-09-11	0.477329					2020-03-01	0.00642047	2020-09-11	5.75222			2020-09-11	0.109756			2020-03-02	1	2	0	0	2
	2020-03-02	0.0892917	2020-09-12	0.365409					2020-03-02	0.00885855	2020-09-12	3.90868			2020-09-12	0.106667			2020-03-03	1	0	0	0	0
	2020-03-03	0.0583462	2020-09-13	0.19701					2020-03-03	0.00220286	2020-09-13	2.20562			2020-09-13	0.117647			2020-03-04	10	3	0	0	0
	2020-03-04	0.0424899	2020-09-14	0.201278					2020-03-04	0.0355663	2020-09-14	2.08403			2020-09-14	0.106383			2020-03-05	6	0	0	1	1
	2020-03-05	0.0346837	2020-09-15	1.23628					2020-03-05	0.0272001	2020-09-15	0.0834722			2020-09-15	0.140845			2020-03-06	1	0	0	0	1
	2020-03-06	0.0547294	2020-09-16	1.08144					2020-03-06	0.00394302	2020-09-16	1.10243			2020-09-16	0.114286			2020-03-07	2	0	1	0	0
	2020-03-07	0.0287657	2020-09-17	1.90641					2020-03-07	0.00662543	2020-09-17	1.09021			2020-09-17	0.708013			2020-03-08	5	0	0	0	0
	2020-03-08	0.0261888	2020-09-18	0.0541372					2020-03-08	0.0140668	2020-09-18	2.57354			2020-09-18	0.153454			2020-03-09	6	0	0	0	1
	2020-03-09	0.190453	2020-09-19	0.0537932					2020-03-09	0.0157715	2020-09-19	1.79681			2020-09-19	0.119403			2020-03-10	5	1	2	1	0
	2020-03-10	0.149018	2020-09-20	0.0510417					2020-03-10	0.0136244	2020-09-20	1.8016			2020-09-20	0.115942			2020-03-11	3	0	0	1	0
	2020-03-11	0.0741709	2020-09-21	0.147622					2020-03-11	0.0111689	2020-09-21	2.96847			2020-09-21	0.128571			2020-03-12	0	0	0	0	1
	2020-03-12	0.104405	2020-09-22	0.347319					2020-03-12	0	2020-09-22	2.99528			2020-09-22	0.123288			2020-03-13	1	0	0	0	0
	2020-03-13	0.235332	2020-09-23	0.626671					2020-03-13	0.0156456	2020-09-23	-0.287014			2020-09-23	0.131579			2020-03-14	9	3	2	0	0
	2020-03-14	0.264463	2020-09-24	0.675236					2020-03-14	0.0367473	2020-09-24	-0.754722			2020-09-24	0.225352			2020-03-15	14	4	0	0	0
	2020-03-15	0.160094	2020-09-25	0.909807					2020-03-15	0.0477736	2020-09-25	-2.19132			2020-09-25	0.142857			2020-03-16	3	0	0	0	1
	2020-03-16	0.133045	2020-09-26	1.18206					2020-03-16	0.0125606	2020-09-26	-2.70597			2020-09-26	0.165525			2020-03-17	3	0	1	0	1
	2020-03-17	0.157978	2020-09-27	0.499273					2020-03-17	0.00765518	2020-09-27	-0.16875			2020-09-27	0.632116			2020-03-18	4	0	1	0	2
	2020-03-18	0.0824973	2020-09-28	0.0344634					2020-03-18	0.0185246	2020-09-28	1.48493			2020-09-28	0.156627			2020-03-19	1	0	0	0	1
	2020-03-19	0.0255551	2020-09-29	0.488198					2020-03-19	0.00744441	2020-09-29	3.40361			2020-09-29	0.108108			2020-03-20	1	0	0	0	0
	2020-03-20	0.0316956	2020-09-30	0.174178					2020-03-20	0.0156554	2020-09-30	3.4509			2020-09-30	0.1			2020-03-21	0	0	0	0	0
	2020-03-21	0.0390574	2020-10-01	0.138577					2020-03-21	0.00679048	2020-10-01	0.552917			2020-10-01	0.0909091			2020-03-22	0	0	0	0	0
	2020-03-22	0.00426836	2020-10-02	0.237873					2020-03-22	0.00490051	2020-10-02	1.26806			2020-10-02	0.111111			2020-03-23	0	0	0	1	1
	2020-03-23	0.009313	2020-10-03	1.58628					2020-03-23	0	2020-10-03	4.12694			2020-10-03	0			2020-03-24	1	0	0	0	0
	2020-03-24	0.00823446	2020-10-04	12.7994					2020-03-24	0.00369495	2020-10-04	3.37375			2020-10-04	0			2020-03-25	1	0	0	0	1
	2020-03-25	0.0129083	2020-10-05	47.4319					2020-03-25	0.0087712	2020-10-05	3.77639			2020-10-05	0			2020-03-26	0	0	0	0	1
	2020-03-26	0.0147655	2020-10-06	39.9874					2020-03-26	0	2020-10-06	3.60583			2020-10-06	0			2020-03-27	3	0	1	0	0
	2020-03-27	0.0465943	2020-10-07	21.2138					2020-03-27	0.0123211	2020-10-07	0.0607639			2020-10-07	0.1			2020-03-28	2	0	0	0	0
	2020-03-28	0.0679418	2020-10-08	7.89619					2020-03-28	0.00789106	2020-10-08	1.06368			2020-10-08	0.133333			2020-03-29	0	0	0	0	2
	2020-03-29	0.0456837	2020-10-09	2.26922					2020-03-29	0	2020-10-09	1.57194			2020-10-09	0.0625			2020-03-30	1	0	0	0	1
	2020-03-30	0.0743646	2020-10-10	1.38046					2020-03-30	0.00253871	2020-10-10	-1.46076			2020-10-10	0.0909091			2020-03-31	5	0	0	0	0
	2020-03-31	0.174295	2020-10-11	0.912135					2020-03-31	0.0190642	2020-10-11	-4.06062			2020-10-11	0.166667			2020-04-01	2	1	0	0	0
	2020-04-01	0.141064	2020-10-12	0.79123					2020-04-01	0.0119076	2020-10-12	-3.61889			2020-10-12	0			2020-04-02	3	1	0	0	0
	2020-04-02	0.101191	2020-10-13	0.343					2020-04-02	0.0225021	2020-10-13	1.16032			2020-10-13	0.2			2020-04-03	0	0	0	0	0
	2020-04-03		2020-10-14	0.390517					2020-04-03		2020-10-14	-0.745417			2020-10-14	0.105556			2020-04-04	0	0	0	0	0
	2020-04-04		2020-10-15	0.584915					2020-04-04		2020-10-15	-1.84542			2020-10-15	0			2020-04-05	0	0	0	0	0
	2020-04-05		2020-10-16	0.500867					2020-04-05		2020-10-16	-2.22181			2020-10-16	0.8			2020-04-06	0	0	0	0	0
	2020-04-06		2020-10-17	0.855464					2020-04-06		2020-10-17	-3.70125			2020-10-17	0.8			2020-04-07	0	0	0	0	0
	2020-04-07		2020-10-18	1.1635					2020-04-07		2020-10-18	-3.76014			2020-10-18	0.833333			2020-04-08	0	0	0	0	0
	2020-04-08		2020-10-19	1.22892					2020-04-08		2020-10-19	-3.06764			2020-10-19	0.75			2020-04-09	0	0	0	0	0
	2020-04-09		2020-10-20	0.516101					2020-04-09		2020-10-20	-4.28993			2020-10-20	0.777778			2020-04-10	0	0	0	0	0
	2020-04-10		2020-10-21	0.366716					2020-04-10		2020-10-21	-5.26813			2020-10-21	0.75			2020-04-11	0	0	0	0	0
	2020-04-11		2020-10-22	0.427753					2020-04-11		2020-10-22	-5.40302			2020-10-22	0.666667			2020-04-12	0	0	0	0	0
	2020-04-12		2020-10-23	1.3519					2020-04-12		2020-10-23	-6.98292			2020-10-23	0.8			2020-04-13	0	0	0	0	0
	2020-04-13		2020-10-24	0.852231					2020-04-13		2020-10-24	-3.70562			2020-10-24	0			2020-04-14	0	0	0	0	0
	2020-04-14		2020-10-25	0.635407					2020-04-14		2020-10-25	-0.123958			2020-10-25	0.5			2020-04-15	0	0	1	1	0
	2020-04-15		2020-10-26	0.499353					2020-04-15		2020-10-26	-1.86861			2020-10-26	1			2020-04-16	0	0	0	0	0
	2020-04-16		2020-10-27	0.427044					2020-04-16		2020-10-27	-4.63611			2020-10-27	0			2020-04-17	0	0	2	0	0
	2020-04-17		2020-10-28	0.365134					2020-04-17		2020-10-28	-3.19674			2020-10-28	0.5			2020-04-18	0	0	1	0	1
	2020-04-18		2020-10-29	0.556643					2020-04-18		2020-10-29	-6.82639			2020-10-29	1			2020-04-19	1	1	0	0	0
	2020-04-19	0.111632	2020-10-30	0.772241					2020-04-19	0.0300253	2020-10-30	-6.30481			2020-10-30	0			2020-04-20	8	1	0	0	0
	2020-04-20	0.140837	2020-10-31	0.786331					2020-04-20	0.0282322	2020-10-31	-3.40208			2020-10-31	0			2020-04-21	3	0	0	0	0
	2020-04-21	0.0982253	2020-11-01	0.465291					2020-04-21	0.0200461	2020-11-01	-3.88257			2020-11-01	0			2020-04-22	5	1	0	0	0
	2020-04-22	0.0763347	2020-11-02	1.19914					2020-04-22	0.0236954	2020-11-02	2.30646			2020-11-02	0			2020-04-23	0	0	0	0	0
	2020-04-23	0.0499503	2020-11-03	9.98126					2020-04-23	0	2020-11-03	0.6875			2020-11-03	0			2020-04-24	1	0	0	0	0
	2020-04-24	0.0466669	2020-11-04	0.732606					2020-04-24	0.0037319	2020-11-04	-1.52819			2020-11-04	0			2020-04-25	0	0	0	0	0
	2020-04-25		2020-11-05	0.498722					2020-04-25		2020-11-05	1.67792			2020-11-05	0			2020-04-26	0	0	0	1	0
	2020-04-26		2020-11-06	0.110476					2020-04-26		2020-11-06	0.536806			2020-11-06	0			2020-04-27	0	0	1	1	0
	2020-04-27		2020-11-07	0.0786262					2020-04-27		2020-11-07	-0.362917			2020-11-07	0			2020-04-28	5	0	0	0	0
	2020-04-28	0.0219287	2020-11-08	0.474327					2020-04-28	0.0181324	2020-11-08	-2.80826			2020-11-08	0			2020-04-29	0	2	0	0	0
	2020-04-29	0.0113509	2020-11-09	1.16295					2020-04-29	0.00453228	2020-11-09	-6.69181			2020-11-09	0			2020-04-30	0	0	0	0	0
	2020-04-30	0.00207472	2020-11-10	1.51233					2020-04-30	0.00207472	2020-11-10	-3.35549			2020-11-10	0			2020-05-01	0	1	0	0	0
	2020-05-01	0.02686	2020-11-11	0.456417					2020-05-01	0.00822275	2020-11-11	3.62958			2020-11-11	0			2020-05-02	0	0	0	0	0
	2020-05-02	0.0353172	2020-11-12	2.10481					2020-05-02	0	2020-11-12	3.66347			2020-11-12	inf			2020-05-03	0	0	0	0	0
	2020-05-03	0.0369628	2020-11-13	0.967522					2020-05-03	0	2020-11-13	-0.240208			2020-11-13	inf			2020-05-04	0	1	0	0	0
	2020-05-04	0.0260692	2020-11-14	0.549971					2020-05-04	0.00207328	2020-11-14	2.32951			2020-11-14	inf			2020-05-05	0	0	0	0	0
	2020-05-05	0.0344649	2020-11-15	0.567649					2020-05-05	0	2020-11-15	-3.40174			2020-11-15	0			2020-05-06	2	0	0	0	0
	2020-05-06	0.0130831	2020-11-16	0.956214					2020-05-06	0.00414656	2020-11-16	-7.78444			2020-11-16	0			2020-05-07	0	1	0	1	0
	2020-05-07	0.00864466	2020-11-17	0.682321					2020-05-07	0.00207472	2020-11-17	-8.24972			2020-11-17	inf			2020-05-08	0	1	0	0	0
	2020-05-08	0.0230783	2020-11-18	1.9003					2020-05-08	0.00235838	2020-11-18	-7.89965			2020-11-18	0			2020-05-09	1	2	0	0	0
	2020-05-09	0.0241313	2020-11-19	1.12395					2020-05-09	0.00702475	2020-11-19	-7.21729			2020-11-19	0			2020-05-10	0	1	0	0	0
	2020-05-10	0.0238342	2020-11-20	1.88249					2020-05-10	0.00220286	2020-11-20	-9.63493			2020-11-20	0			2020-05-11	0	1	1	0	0
	2020-05-11	0.0264808	2020-11-21	1.04567					2020-05-11	0.00502808	2020-11-21	-4.07882			2020-11-21	0			2020-05-12	3	0	1	2	0
	2020-05-12	0.0333865	2020-11-22	0.418033					2020-05-12	0.00677806	2020-11-22	-3.56688			2020-11-22	0			2020-05-13	3	2	1	0	0
	2020-05-13	0.0249535	2020-11-23	0.488954					2020-05-13	0.0112841	2020-11-23	-2.63806			2020-11-23	0			2020-05-14	2	1	3	0	0
	2020-05-14	0.0388832	2020-11-24	0.450445					2020-05-14	0.00665127	2020-11-24	-4.33646			2020-11-24	0			2020-05-15	0	1	0	0	0
	2020-05-15	0.0345709	2020-11-25	0.711281					2020-05-15	0.00468317	2020-11-25	-7.18361			2020-11-25	0			2020-05-16	0	0	0	0	0
	2020-05-16	0.00857265	2020-11-26	1.09437					2020-05-16	0.00645603	2020-11-26	-6.30868			2020-11-26	0			2020-05-17	0	2	0	0	1
	2020-05-17	0.0219268	2020-11-27	0.74203					2020-05-17	0.00643936	2020-11-27	-0.0635417			2020-11-27	inf			2020-05-18	0	0	0	0	0
	2020-05-18	0.020311	2020-11-28	0.733479					2020-05-18	0.00993994	2020-11-28	-5.22882			2020-11-28	0			2020-05-19	0	1	0	0	0
	2020-05-19	0.00483031	2020-11-29	0.714515					2020-05-19	0.00453485	2020-11-29	-7.86326			2020-11-29	0			2020-05-20	0	1	0	2	0
	2020-05-20	0.0128686	2020-11-30	0.8426					2020-05-20	0.00207328	2020-11-30	-9.51236			2020-11-30	0			2020-05-21	0	0	1	0	0
	2020-05-21	0.0156515	2020-12-01	0.93691					2020-05-21	0	2020-12-01	-11.9372			2020-12-01	0			2020-05-22	0	0	1	0	0
	2020-05-22	0.0134106	2020-12-02	0.866745					2020-05-22	0	2020-12-02	-14.1211			2020-12-02	0			2020-05-23	0	0	0	0	0
	2020-05-23	0.00207328	2020-12-03	1.20386					2020-05-23	0	2020-12-03	-8.82528			2020-12-03	0			2020-05-24	0	0	0	1	0
	2020-05-24	0.0239857	2020-12-04	1.52334					2020-05-24	0.00414656	2020-12-04	-12.9876			2020-12-04	-inf			2020-05-25	2	1	2	1	0
	2020-05-25	0.0898427	2020-12-05	2.79457					2020-05-25	0.00908115	2020-12-05	-13.2601			2020-12-05	0			2020-05-26	1	1	0	0	0
	2020-05-26	0.0110877	2020-12-06	0.870116					2020-05-26	0.00775574	2020-12-06	-6.73799			2020-12-06	0			2020-05-27	0	1	1	1	0
	2020-05-27	0.0138142	2020-12-07	0.438443					2020-05-27	0.00219524	2020-12-07	-7.24849			2020-12-07	0			2020-05-28	2	3	0	0	0
	2020-05-28	0.0049328	2020-12-08	0.789082					2020-05-28	0.0154166	2020-12-08	-4.94524			2020-12-08	0			2020-05-29	0	2	0	0	2
	2020-05-29	0.010281	2020-12-09	0.0877064					2020-05-29	0.0131299	2020-12-09	-1.21611			2020-12-09	0			2020-05-30	2	1	1	0	0
	2020-05-30	0.00207616	2020-12-10	0.301916					2020-05-30	0.00622848	2020-12-10	-9.98687			2020-12-10	0			2020-05-31	1	1	2	1	0
	2020-05-31	0.00263506	2020-12-11	0.571576					2020-05-31	0.0165816	2020-12-11	-13.616			2020-12-11	0			2020-06-01	0	0	4	0	0
	2020-06-01	0.00946782	2020-12-12	0.481103					2020-06-01	0	2020-12-12	-8.31604			2020-12-12	0			2020-06-02	2	1	2	0	1
	2020-06-02	0.00559086	2020-12-13	0.47843					2020-06-02	0.0167726	2020-12-13	-6.225			2020-12-13	0			2020-06-03	1	1	0	1	0
	2020-06-03	0.0200417	2020-12-14	0.211665					2020-06-03	0.00663449	2020-12-14	-5.66139			2020-12-14	-inf			2020-06-04	3	2	0	1	0
	2020-06-04	0.0218126	2020-12-15	0.406229					2020-06-04	0.0191827	2020-12-15	-7.52132			2020-12-15				2020-06-05	0	2	0	0	0
	2020-06-05	0.0139838	2020-12-16	1.16942					2020-06-05	0.014608	2020-12-16	-14.3794			2020-12-16	0			2020-06-06	3	1	1	1	0
	2020-06-06	0.0147174	2020-12-17	0.946059					2020-06-06	0.0130228	2020-12-17	-11.1054			2020-12-17	0			2020-06-07	0	0	0	1	1
	2020-06-07	0.0650079	2020-12-18	0.473546					2020-06-07	0.00208195	2020-12-18	-13.3199			2020-12-18	0			2020-06-08	0	1	0	0	2
	2020-06-08	0.0114488	2020-12-19	0.753545					2020-06-08	0.00698629	2020-12-19	-15.0308			2020-12-19	-inf			2020-06-09	0	2	0	0	0
	2020-06-09	0.0139421	2020-12-20	1.06087					2020-06-09	0.00689592	2020-12-20	-14.3627			2020-12-20	0			2020-06-10	6	6	0	0	0
	2020-06-10	0.0762754	2020-12-21	0.931889					2020-06-10	0.0351111	2020-12-21	-9.47528			2020-12-21	0			2020-06-11	3	0	0	0	0
	2020-06-11	0.00738758	2020-12-22	0.699381					2020-06-11	0.00974186	2020-12-22	-3.86785			2020-12-22	0			2020-06-12	0	1	0	0	0
	2020-06-12	0.00814603	2020-12-23	0.853156					2020-06-12	0.00407302	2020-12-23	-0.870694			2020-12-23				2020-06-13	1	3	0	1	0
	2020-06-13	0	2020-12-24	0.416588					2020-06-13	0.0114701	2020-12-24	1.11563			2020-12-24				2020-06-14	0	2	1	0	0
	2020-06-14	0.0155766	2020-12-25	0.863168					2020-06-14	0.0103844	2020-12-25	2.27347			2020-12-25	0			2020-06-15	0	0	1	0	0
	2020-06-15	0.0233367	2020-12-26	1.60217					2020-06-15	0	2020-12-26	-0.636597			2020-12-26	0			2020-06-16	1	1	1	0	0
	2020-06-16	0.00687067	2020-12-27	0.395401					2020-06-16	0.00687067	2020-12-27	-5.28299			2020-12-27	0			2020-06-17	1	3	1	1	0
	2020-06-17	0.0165862	2020-12-28	1.45736					2020-06-17	0.0103664	2020-12-28	-4.8975			2020-12-28	0			2020-06-18	1	1	0	1	0
	2020-06-18	0.021306	2020-12-29	1.0597					2020-06-18	0.00683117	2020-12-29	-0.0950694			2020-12-29	0			2020-06-19	2	2	1	1	0
	2020-06-19	0.017148	2020-12-30	1.30253					2020-06-19	0.0211986	2020-12-30	-1.46875			2020-12-30	0			2020-06-20	0	1	2	5	0
	2020-06-20	0.0113531	2020-12-31	1.43825					2020-06-20	0.00678022	2020-12-31	-2.19465			2020-12-31	0			2020-06-21	1	3	0	0	0
	2020-06-21	0.00649026							2020-06-21	0.0129908									2020-06-22	6	4	1	0	1
	2020-06-22	0.00207328							2020-06-22	0.0239007									2020-06-23	4	7	3	4	0
	2020-06-23	0.0154988							2020-06-23	0.0278261									2020-06-24	8	5	5	1	0
	2020-06-24	0.017292							2020-06-24	0.0464414									2020-06-25	1	1	1	1	1
	2020-06-25	0							2020-06-25	0.00940321									2020-06-26	1	6	1	1	1
	2020-06-26	0.00557							2020-06-26	0.04456									2020-06-27	5	5	0	4	0
	2020-06-27	0.0240754							2020-06-27	0.0738744									2020-06-28	7	12	0	0	0
	2020-06-28	0.0222216							2020-06-28	0.0570399									2020-06-29	1	3	0	1	1
	2020-06-29	0.00425894							2020-06-29	0.0134493									2020-06-30	1	2	5	5	1
	2020-06-30	0.00829887							2020-06-30	0.0103736									2020-07-01	0	2	4	2	0
	2020-07-01	0.00622416							2020-07-01	0.0161988									2020-07-02	5	1	2	0	3
	2020-07-02	0.0510915							2020-07-02	0.0154618									2020-07-03	5	3	2	0	4
	2020-07-03	0.017456							2020-07-03	0.0192757									2020-07-04	7	13	4	5	1
	2020-07-04	0.0228855							2020-07-04	0.0705427									2020-07-05	9	9	2	1	4
	2020-07-05	0.265685							2020-07-05	0.060556									2020-07-06	9	4	9	6	2
	2020-07-06	1.66282							2020-07-06	0.0394415									2020-07-07	10	4	9	3	0
	2020-07-07	1.96506							2020-07-07	0.0461196									2020-07-08	7	3	2	1	3
	2020-07-08	1.22436							2020-07-08	0.0487328									2020-07-09	6	4	2	1	3
	2020-07-09	0.0457585							2020-07-09	0.0278581									2020-07-10	12	11	4	2	1
	2020-07-10	0.150459							2020-07-10	0.0902376									2020-07-11	4	14	0	1	5
	2020-07-11	0.0320416							2020-07-11	0.0717494									2020-07-12	0	6	3	2	6
	2020-07-12	0.0153717							2020-07-12	0.0250582									2020-07-13	4	13	6	2	0
	2020-07-13	0.0157768							2020-07-13	0.0973061									2020-07-14	4	8	8	2	0
	2020-07-14	0.0405623							2020-07-14	0.0746878									2020-07-15	1	0	5	11	4
	2020-07-15	0.0180941							2020-07-15	0.0373555									2020-07-16	1	3	2	5	7
	2020-07-16	0.259233							2020-07-16	0.0344282									2020-07-17	9	16	7	2	5
	2020-07-17	0.217533							2020-07-17	0.0819232									2020-07-18	7	19	4	0	2
	2020-07-18	0.0633561							2020-07-18	0.0924713									2020-07-19	6	20	4	5	4
	2020-07-19	0.0928527							2020-07-19	0.102219									2020-07-20	2	4	11	7	6
	2020-07-20	0.0265934							2020-07-20	0.0330643									2020-07-21	4	8	0	1	6
	2020-07-21	0.0266504							2020-07-21	0.0543138									2020-07-22	2	6	7	2	8
	2020-07-22	0.0435888							2020-07-22	0.040663									2020-07-23	7	8	3	3	3
	2020-07-23	0.0573434							2020-07-23	0.0652079									2020-07-24	14	15	6	2	5
	2020-07-24	2.10041							2020-07-24	0.121743									2020-07-25	15	6	2	2	6
	2020-07-25	6.73751							2020-07-25	0.0589405									2020-07-26	20	14	4	5	4
	2020-07-26	8.12627							2020-07-26	0.118593									2020-07-27	33	18	1	2	9
	2020-07-27	1.82198							2020-07-27	0.138115									2020-07-28	16	5	6	3	6
	2020-07-28	2.04984							2020-07-28	0.0720788									2020-07-29	12	15	10	5	10
	2020-07-29	1.58654							2020-07-29	0.0893397									2020-07-30	16	9	6	2	7
	2020-07-30	1.58804							2020-07-30	0.0873976									2020-07-31	8	6	3	1	5
	2020-07-31	0.690744							2020-07-31	0.060734									2020-08-01	14	11	3	1	3
	2020-08-01	0.472742							2020-08-01	0.0899154									2020-08-02	10	16	4	1	1
	2020-08-02	0.283732							2020-08-02	0.100754									2020-08-03	4	5	5	8	2
	2020-08-03	0.520313							2020-08-03	0.0432728									2020-08-04	11	8	3	1	6
	2020-08-04	0.570607							2020-08-04	0.0527587									2020-08-05	3	8	10	7	8
	2020-08-05	1.47427							2020-08-05	0.0375361									2020-08-06	9	13	4	3	1
	2020-08-06	3.69255							2020-08-06	0.0746951									2020-08-07	13	14	3	1	5
	2020-08-07	1.53698							2020-08-07	0.106222									2020-08-08	0	11	2	4	5
	2020-08-08	0.141529							2020-08-08	0.0351952									2020-08-09	8	13	3	2	3
	2020-08-09	0.35788							2020-08-09	0.0956712									2020-08-10	2	4	8	3	3
	2020-08-10	0.069788							2020-08-10	0.0405521									2020-08-11	5	8	9	5	1
	2020-08-11	0.0191255							2020-08-11	0.043437									2020-08-12	4	5	0	0	6
	2020-08-12	0.0658853							2020-08-12	0.0383912									2020-08-13	3	4	4	6	5
	2020-08-13	0.0548644							2020-08-13	0.0285411									2020-08-14	9	13	2	5	0
	2020-08-14	0.0791615							2020-08-14	0.0856686									2020-08-15	4	9	5	11	4
	2020-08-15	0.103343							2020-08-15	0.113076									2020-08-16	0	0	6	3	3
	2020-08-16								2020-08-16										2020-08-17	6	4	5	6	4
	2020-08-17	0.0835479							2020-08-17	0.0749723									2020-08-18	8	11	5	4	2
	2020-08-18	0.221367							2020-08-18	0.0650266									2020-08-19	2	9	12	13	3
	2020-08-19	0.0186595							2020-08-19	0.0671931									2020-08-20	4	8	4	4	4
	2020-08-20	0.0296794							2020-08-20	0.0505805									2020-08-21	4	8	7	7	12
	2020-08-21	0.0171484							2020-08-21	0.0559911									2020-08-22	2	5	6	4	5
	2020-08-22	0.0374296							2020-08-22	0.0456198									2020-08-23	8	8	4	1	5
	2020-08-23	0.0361324							2020-08-23	0.114338									2020-08-24	2	6	3	1	3
	2020-08-24	0.0273358							2020-08-24	0.0439017									2020-08-25	1	3	0	0	2
	2020-08-25	0.0189988							2020-08-25	0.0488118									2020-08-26	4	11	4	6	4
	2020-08-26	0.0106626							2020-08-26	0.0606255									2020-08-27	5	6	1	0	2
	2020-08-27	0.014183							2020-08-27	0.0450156									2020-08-28	2	4	5	1	2
	2020-08-28	0.0195501							2020-08-28	0.0346608									2020-08-29	0	4	2	3	2
	2020-08-29	0.0121978							2020-08-29	0.0176658									2020-08-30	5	5	1	0	2
	2020-08-30	0.0228974							2020-08-30	0.0489093									2020-08-31	1	2	1	1	4
	2020-08-31	0.0219517							2020-08-31	0.0146344									2020-09-01	1	4	0	0	1
	2020-09-01	0.0188045							2020-09-01	0.0294675									2020-09-02	3	7	0	0	0
	2020-09-02	0.0259437							2020-09-02	0.0418462									2020-09-03	3	2	1	2	0
	2020-09-03	0.0186458							2020-09-03	0.0153554									2020-09-04	3	1	6	2	0
	2020-09-04	0.013253							2020-09-04	0.0147676									2020-09-05	0	2	3	2	3
	2020-09-05	0.00432058							2020-09-05	0.00864116									2020-09-06	0	0	1	1	5
	2020-09-06								2020-09-06										2020-09-07	1	3	7	1	2
	2020-09-07	0.0332887							2020-09-07	0.04655									2020-09-08	1	5	5	3	2
	2020-09-08	0.0325627							2020-09-08	0.0405623									2020-09-09	9	13	3	1	1
	2020-09-09	0.0895447							2020-09-09	0.0632657									2020-09-10	3	10	2	0	1
	2020-09-10	0.27522							2020-09-10	0.0365609									2020-09-11	5	2	3	0	1
	2020-09-11	0.0687221							2020-09-11	0.0416685									2020-09-12	0	3	3	2	2
	2020-09-12	0.00569213							2020-09-12	0.0367799									2020-09-13	0	7	3	1	0
	2020-09-13	0.091186							2020-09-13	0.0335226									2020-09-14	1	1	1	0	3
	2020-09-14	0.0286009							2020-09-14	0.0209163									2020-09-15	1	6	0	0	2
	2020-09-15	0.0992297							2020-09-15	0.0221963									2020-09-16	1	5	0	0	0
	2020-09-16	0.0519308							2020-09-16	0.0317027									2020-09-17	0	3	4	0	2
	2020-09-17	0.106934							2020-09-17	0.0215537									2020-09-18	1	2	0	1	1
	2020-09-18	0.023436							2020-09-18	0.0196675									2020-09-19	0	0	0	1	0
	2020-09-19	0.160456							2020-09-19	0.0090197									2020-09-20	1	1	0	0	0
	2020-09-20	0.0216691							2020-09-20	0.00722303									2020-09-21	2	2	1	0	1
	2020-09-21	0.0234267							2020-09-21	0.0166672									2020-09-22	1	2	2	1	0
	2020-09-22	0.0334766							2020-09-22	0.00856613									2020-09-23	1	1	1	1	1
	2020-09-23	0.0581116							2020-09-23	0.0143939									2020-09-24	0	0	1	0	1
	2020-09-24								2020-09-24										2020-09-25	0	5	1	0	0
	2020-09-25	0.0615232							2020-09-25	0.0264972									2020-09-26	4	2	0	0	0
	2020-09-26	0.0377583							2020-09-26	0.0227796									2020-09-27	1	2	1	1	1
	2020-09-27	0.026879							2020-09-27	0.0139189									2020-09-28	0	0	1	0	0
	2020-09-28	0.0132249							2020-09-28	0.00991867									2020-09-29	0	0	0	1	0
	2020-09-29	0.123932							2020-09-29	0.00548398									2020-09-30	0	0	2	2	0
	2020-09-30	0.0112326							2020-09-30	0									2020-10-01	0	2	0	0	0
	2020-10-01	0.043815							2020-10-01	0.0120877									2020-10-02	0	1	0	0	0
	2020-10-02	0.0486147							2020-10-02	0.00526141									2020-10-03	3	2	0	0	1
	2020-10-03	0.0579239							2020-10-03	0.0140316									2020-10-04	6	6	1	0	3
	2020-10-04	0.330341							2020-10-04	0.0381885									2020-10-05	4	4	0	0	0
	2020-10-05	1.50124							2020-10-05	0.0264651									2020-10-06	5	5	0	0	0
	2020-10-06	1.45656							2020-10-06	0.0361738									2020-10-07	2	0	0	0	0
	2020-10-07	0.512505							2020-10-07	0.00511094									2020-10-08	4	4	3	1	0
	2020-10-08	0.221529							2020-10-08	0.0219689									2020-10-09	0	1	0	0	0
	2020-10-09	0.0791102							2020-10-09	0.00253918									2020-10-10	0	4	1	1	0
	2020-10-10	0.0941737							2020-10-10	0.00912764									2020-10-11	0	3	1	0	0
	2020-10-11	0.0668166							2020-10-11	0.00686773									2020-10-12	0	2	0	0	1
	2020-10-12	0.0837276							2020-10-12	0.0139475									2020-10-13	1	0	0	0	0
	2020-10-13	0.0399577							2020-10-13	0.00224605									2020-10-14	1	1	2	0	0
	2020-10-14	0.0532805							2020-10-14	0.0114947									2020-10-15	0	2	1	0	0
	2020-10-15	0.100326							2020-10-15	0.00693067									2020-10-16	2	2	0	0	0
	2020-10-16	0.0396377							2020-10-16	0.00963715									2020-10-17	1	1	1	1	0
	2020-10-17	0.04547							2020-10-17	0.00444274									2020-10-18	1	2	1	1	1
	2020-10-18	0.0411408							2020-10-18	0.0109504									2020-10-19	2	0	4	0	0
	2020-10-19	0.0392576							2020-10-19	0.0074324									2020-10-20	1	0	0	1	0
	2020-10-20	0.020049							2020-10-20	0.00439047									2020-10-21	2	0	2	0	0
	2020-10-21	0.0149155							2020-10-21	0.00829887									2020-10-22	0	1	0	0	0
	2020-10-22	0.0181836							2020-10-22	0.0078843									2020-10-23	0	1	0	0	1
	2020-10-23	0.0786724							2020-10-23	0.0111158									2020-10-24	3	2	0	0	0
	2020-10-24	0.0361881							2020-10-24	0.0138413									2020-10-25	1	0	2	0	0
	2020-10-25	0.0430309							2020-10-25	0.00896326									2020-10-26	2	0	2	1	0
	2020-10-26	0.0339077							2020-10-26	0.00486532									2020-10-27	1	0	0	0	0
	2020-10-27	0.0302353							2020-10-27	0.00266564									2020-10-28	3	2	0	0	1
	2020-10-28	0.0250219							2020-10-28	0.0159812									2020-10-29	0	0	0	0	0
	2020-10-29	0.0597432							2020-10-29	0.00477054									2020-10-30	0	0	1	1	0
	2020-10-30	0.0479109							2020-10-30	0.00926877									2020-10-31	0	0	0	0	0
	2020-10-31	0.0389651							2020-10-31	0									2020-11-01	0	0	0	0	2
	2020-11-01	0.0409694							2020-11-01	0									2020-11-02	1	1	0	1	1
	2020-11-02	0.0611344							2020-11-02	0.00493104									2020-11-03	12	7	0	0	0
	2020-11-03	0.295641							2020-11-03	0.055371									2020-11-04	0	0	0	0	1
	2020-11-04	0.0277205							2020-11-04	0.00239224									2020-11-05	0	0	0	0	0
	2020-11-05	0.0254671							2020-11-05	0									2020-11-06	0	1	0	0	0
	2020-11-06	0.010557							2020-11-06	0.0063342									2020-11-07	0	0	0	1	0
	2020-11-07	0.0124731							2020-11-07	0									2020-11-08	2	0	0	1	0
	2020-11-08	0.0916432							2020-11-08	0.00812502									2020-11-09	2	1	0	0	0
	2020-11-09	0.0497268							2020-11-09	0.00775									2020-11-10	2	0	0	0	1
	2020-11-10	0.0398474							2020-11-10	0.00462317									2020-11-11	0	0	0	0	0
	2020-11-11	0.0202752							2020-11-11	0.0022397									2020-11-12	2	1	0	0	0
	2020-11-12	0.0458634							2020-11-12	0.0148298									2020-11-13	1	0	0	0	0
	2020-11-13	0.0605522							2020-11-13	0.0023601									2020-11-14	0	0	0	0	1
	2020-11-14	0.0172073							2020-11-14	0									2020-11-15	1	0	0	1	0
	2020-11-15	0.0284303							2020-11-15	0.00251755									2020-11-16	7	2	0	0	1
	2020-11-16	0.0585926							2020-11-16	0.0236699									2020-11-17	0	0	0	0	0
	2020-11-17	0.0318824							2020-11-17	0									2020-11-18	2	3	0	0	0
	2020-11-18	0.0513389							2020-11-18	0.0215799									2020-11-19	2	0	0	0	0
	2020-11-19	0.0370596							2020-11-19	0.00841507									2020-11-20	2	1	0	0	1
	2020-11-20	0.0451764							2020-11-20	0.0088513									2020-11-21	1	0	0	0	0
	2020-11-21	0.0353349							2020-11-21	0.00236946									2020-11-22	3	1	0	0	1
	2020-11-22	0.0175477							2020-11-22	0.0109691									2020-11-23	0	0	0	0	0
	2020-11-23	0.0333923							2020-11-23	0									2020-11-24	0	0	0	0	0
	2020-11-24	0.016058							2020-11-24	0.00246504									2020-11-25	2	0	0	0	0
	2020-11-25	0.0215574							2020-11-25	0.00433222									2020-11-26	2	2	0	0	0
	2020-11-26	0.0295013							2020-11-26	0.00876253									2020-11-27	0	0	0	0	0
	2020-11-27	0.0515764							2020-11-27	0									2020-11-28	2	0	0	0	2
	2020-11-28	0.0256557							2020-11-28	0.00532185									2020-11-29	1	1	1	0	0
	2020-11-29	0.0179087							2020-11-29	0.00454147									2020-11-30	2	1	0	0	0
	2020-11-30	0.0480272							2020-11-30	0.0121497									2020-12-01	0	0	0	0	0
	2020-12-01	0.0398014							2020-12-01	0									2020-12-02	1	2	1	0	1
	2020-12-02	0.0358359							2020-12-02	0.00673206									2020-12-03	1	0	0	0	0
	2020-12-03	0.0471833							2020-12-03	0.00462317									2020-12-04	2	2	0	0	0
	2020-12-04	0.0174114							2020-12-04	0.0110652									2020-12-05	3	2	0	0	0
	2020-12-05	0.0714861							2020-12-05	0.0117619									2020-12-06	0	1	0	0	0
	2020-12-06	0.030823							2020-12-06	0.00442673									2020-12-07	2	0	0	0	0
	2020-12-07	0.0204403							2020-12-07	0.0042387									2020-12-08	1	1	0	0	0
	2020-12-08	0.0289539							2020-12-08	0.00440859									2020-12-09	0	0	0	0	1
	2020-12-09	0.00597104							2020-12-09	0									2020-12-10	0	3	0	0	0
	2020-12-10	0.0283719							2020-12-10	0.00705648									2020-12-11	0	0	0	0	0
	2020-12-11	0.0207328							2020-12-11	0.00207328									2020-12-12	2	0	0	0	0
	2020-12-12	0.0124397							2020-12-12	0.00414656									2020-12-13	0	0	0	0	1
	2020-12-13	0.0149967							2020-12-13	0									2020-12-14	0	0	1	0	0
	2020-12-14	0.0135974							2020-12-14	0									2020-12-15	2	0	0	0	1
	2020-12-15	0.0411827							2020-12-15	0.00624586									2020-12-16	0	0	0	0	1
	2020-12-16	0.0322953							2020-12-16	0									2020-12-17	0	1	0	0	0
	2020-12-17	0.0481968							2020-12-17	0.00434401									2020-12-18	0	0	0	0	0
	2020-12-18	0.0364141							2020-12-18	0.00446552									2020-12-19	2	0	0	0	0
	2020-12-19	0.0286835							2020-12-19	0.00447828									2020-12-20	0	0	0	0	0
	2020-12-20	0.0178148							2020-12-20	0									2020-12-21	1	0	0	0	0
	2020-12-21	0.0131714							2020-12-21	0.00438578									2020-12-22	0	0	1	1	0
	2020-12-22								2020-12-22										2020-12-23	4	2	0	1	1
	2020-12-23	0.0529137							2020-12-23	0.0153071									2020-12-24	3	1	1	0	1
	2020-12-24	0.0242695							2020-12-24	0.00907059									2020-12-25	2	1	1	0	0
	2020-12-25	0.0287004							2020-12-25	0.00855779									2020-12-26	6	0	0	0	1
	2020-12-26	0.0655085							2020-12-26	0.0218523									2020-12-27	3	0	0	1	0
	2020-12-27	0.00651958							2020-12-27	0.00931473									2020-12-28	23	0	0	0	0
	2020-12-28	0.0678909							2020-12-28	0.0566756									2020-12-29	6	1	0	0	0
	2020-12-29	0.131251							2020-12-29	0.0179755									2020-12-30	3	1	0	0	0
	2020-12-30	0.0692798							2020-12-30	0.00829311									2020-12-31	0	0	0	0	1
	2020-12-31	0.028786							2020-12-31	0.00246737									2021-01-01	1	0	1	0	0
	2021-01-01	0.0665051							2021-01-01	0.00207328									2021-01-02	4	1	0	0	1
	2021-01-02	0.0464462							2021-01-02	0.0132843									2021-01-03	0	0	0	0	0
	2021-01-03	0.0079475							2021-01-03	0									2021-01-04	0	0	0	0	0
	2021-01-04	0.0249633							2021-01-04	0.00209363									2021-01-05	0	1	0	0	1
	2021-01-05	0.00705602							2021-01-05	0.0046655									2021-01-06	0	0	0	0	0
	2021-01-06	0.00317471							2021-01-06	0									2021-01-07	2	0	0	0	1
	2021-01-07	0.0244954							2021-01-07	0.00684182									2021-01-08	1	0	0	0	1
	2021-01-08	0.0145837							2021-01-08	0.00240621									2021-01-09	2	1	0	0	0
	2021-01-09	0.00977417							2021-01-09	0.0096259									2021-01-10	3	2	0	0	0
	2021-01-10	0.0403449							2021-01-10	0.0130695									2021-01-11	3	2	0	0	0
	2021-01-11	0.0841078							2021-01-11	0.0112499									2021-01-12	7	2	0	0	0
	2021-01-12	0.0764344							2021-01-12	0.0200948									2021-01-13	2	0	0	0	0
	2021-01-13	0.00889992							2021-01-13	0.00414656									2021-01-14	0	0	0	0	0
	2021-01-14	0.0020951							2021-01-14	0									2021-01-15	0	1	0	0	0
	2021-01-15	0.00283795							2021-01-15	0.00283795									2021-01-16	0	0	0	0	1
	2021-01-16								2021-01-16										2021-01-17	0	1	0	1
	2021-01-17	0.0156054							2021-01-17	0.00232365									2021-01-18	2	1	1
	2021-01-18	0.0288517							2021-01-18	0.00922318									2021-01-19	0	1
	2021-01-19	0.00661474							2021-01-19	0.0022115									2021-01-20	2	0
	2021-01-20	0.00238427							2021-01-20	0.00440572									2021-01-21	0	2
	2021-01-21	0.0111249							2021-01-21	0.00621983									2021-01-22	1	0
	2021-01-22	0.00639754							2021-01-22	0.00414656									2021-01-23	1	0
	2021-01-23	0.00435388							2021-01-23	0.00207328									2021-01-24	0	0
	2021-01-24	0.00660857							2021-01-24	0									2021-01-25	2	2
	2021-01-25	0.0161299							2021-01-25	0.00976676									2021-01-26	1
	2021-01-26	0.0357047							2021-01-26	0.00569756

## Sheet: Figure 2
Panel A		INP proteinaceous fraction (at T = -12 C)	INP proteinaceous fraction (at T = -12 C, savgol filter of third order, smoothed curve)		INP concentration (#/1e3*L, at T = -12 C)		Air temperature ( C)		Panel B		INP proteinaceous fraction (at T = -12 C)		INP concentration (#/1e3*L, at T = -12 C)		PBAP concentration (#/L)		Panel C		Arabitol concentration (ng/m3)		Mannitol concentration (ng/m3)
	2017-01-08 21:25:00	0.76508	0.746292	2017-01-08 21:25:00	0.195617	2017-01-01	-10.8187			2017-01-08 21:25:00	0.76508	2017-01-08 21:25:00	0.195617	2019-06-21	0			2017-01-29 19:00:00	0.054	2017-01-29 19:00:00	0.021
	2017-01-29 21:30:00	0.638661	0.671556	2017-01-29 21:30:00	0.0739737	2017-01-02	-7.52382			2017-01-29 21:30:00	0.638661	2017-01-29 21:30:00	0.0739737	2019-06-22	0.0165316			2017-02-26 19:00:00	0.017	2017-02-26 19:00:00	0.014
	2017-02-26 22:00:00	0.712957	0.64501	2017-02-26 22:00:00	0.126625	2017-01-03	-5.57542			2017-02-26 22:00:00	0.712957	2017-02-26 22:00:00	0.126625	2019-06-23	0.0194866			2017-03-20 19:00:00	0.016	2017-03-20 19:00:00	0.022
	2017-03-20 16:36:57	0.441151	0.656599	2017-03-20 16:36:57	0.11761	2017-01-04	-4.85146			2017-03-20 16:36:57	0.441151	2017-03-20 16:36:57	0.11761	2019-06-24	0.025582			2017-03-30 19:00:00	0.006	2017-03-30 19:00:00	0.009
	2017-03-30 21:16:30	0.948071	0.696269	2017-03-30 21:16:30	0.185459	2017-01-05	-4.80521			2017-03-30 21:16:30	0.948071	2017-03-30 21:16:30	0.185459	2019-06-25	0.0129347			2017-04-10 07:00:00	0.006	2017-04-10 07:00:00	0.012
	2017-04-10 07:36:00	0.685704	0.753964	2017-04-10 07:36:00	0.221263	2017-01-06	-5.78014			2017-04-10 07:36:00	0.685704	2017-04-10 07:36:00	0.221263	2019-06-26	0.0334763			2017-04-19 07:00:00	0.003	2017-04-19 07:00:00	0.005
	2017-04-19 08:09:30	0.773906	0.819339	2017-04-19 08:09:30	0.20696	2017-01-07	-9.85931			2017-04-19 08:09:30	0.773906	2017-04-19 08:09:30	0.20696	2019-06-27	0.00674206			2017-05-03 07:00:00	0.037	2017-05-03 07:00:00	0.158
	2017-05-10 09:20:30	0.957021	0.874572	2017-05-10 09:20:30	0.176428	2017-01-08	-13.7377			2017-05-10 09:20:30	0.957021	2017-05-10 09:20:30	0.176428	2019-06-28	0.00412041			2017-05-10 07:00:00	0.005	2017-05-10 07:00:00	0.004
	2017-06-04 23:18:30	0.853854	0.931422	2017-06-04 23:18:30	0.346308	2017-01-09	-14.3104			2017-06-04 23:18:30	0.853854	2017-06-04 23:18:30	0.346308	2019-06-29	0.00869258			2017-05-21 07:00:00	0.004	2017-05-21 07:00:00	0.008
	2017-06-21 09:37:00	0.990254	0.919498	2017-06-21 09:37:00	1.64887	2017-01-10	-13.9675			2017-06-21 09:37:00	0.990254	2017-06-21 09:37:00	1.64887	2019-06-30	0.0130027			2017-06-21 07:00:00	0.022	2017-06-04 19:00:00	0.071
	2017-06-30 09:00:30	0.965388	0.961387	2017-06-30 09:00:30	1.47163	2017-01-11	-11.8561			2017-06-30 09:00:30	0.965388	2017-06-30 09:00:30	1.47163	2019-07-01	0.012816			2017-06-30 07:00:00	0.047	2017-06-21 07:00:00	0.031
	2017-07-08 20:25:00	0.966608	0.962093	2017-07-08 20:25:00	1.20406	2017-01-12	-11.4619			2017-07-08 20:25:00	0.966608	2017-07-08 20:25:00	1.20406	2019-07-02	0.0126653			2017-07-08 19:00:00	0.066	2017-06-30 07:00:00	0.065
	2017-08-07 09:39:30	0.931999	0.954733	2017-08-07 09:39:30	1.07226	2017-01-13	-10.872			2017-08-07 09:39:30	0.931999	2017-08-07 09:39:30	1.07226	2019-07-03	0.0463256			2017-08-07 07:00:00	0.089	2017-07-08 19:00:00	0.069
	2017-08-18 08:34:30	0.937122	0.970403	2017-08-18 08:34:30	0.31655	2017-01-14	-9.9091			2017-08-18 08:34:30	0.937122	2017-08-18 08:34:30	0.31655	2019-07-04	0.0170777			2017-08-18 07:00:00	0.031	2017-08-07 07:00:00	0.134
	2017-08-26 08:12:00	0.965261	0.962596	2017-08-26 08:12:00	0.567074	2017-01-15	-6.22153			2017-08-26 08:12:00	0.965261	2017-08-26 08:12:00	0.567074	2019-07-05	0.0150321			2017-08-26 07:00:00	0.068	2017-08-18 07:00:00	0.046
	2017-09-03 20:26:30	0.983171	0.964981	2017-09-03 20:26:30	2.99904	2017-01-16	-1.06014			2017-09-03 20:26:30	0.983171	2017-09-03 20:26:30	2.99904	2019-07-06	0.0203795			2017-09-03 19:00:00	0.746	2017-08-26 07:00:00	0.072
	2017-09-13 08:25:00	0.98061	0.991375	2017-09-13 08:25:00	0.403866	2017-01-17	-8.79854			2017-09-13 08:25:00	0.98061	2017-09-13 08:25:00	0.403866	2019-07-07	0.0348411			2017-09-13 07:00:00	0.206	2017-09-03 19:00:00	0.805
	2017-09-23 11:02:00	0.982873	0.996386	2017-09-23 11:02:00	1.67903	2017-01-18	-14.2542			2017-09-23 11:02:00	0.982873	2017-09-23 11:02:00	1.67903	2019-07-08	0.0174894			2017-09-23 07:00:00	0.038	2017-09-13 07:00:00	0.243
	2017-10-02 11:51:30	0.934687	0.972326	2017-10-02 11:51:30	0.954135	2017-01-19	-12.6885			2017-10-02 11:51:30	0.934687	2017-10-02 11:51:30	0.954135	2019-07-09	0.0468354			2017-10-02 07:00:00	1.022	2017-09-23 07:00:00	0.047
	2017-10-11 09:52:30	0.929382	0.922025	2017-10-11 09:52:30	0.767588	2017-01-20	-9.96021			2017-10-11 09:52:30	0.929382	2017-10-11 09:52:30	0.767588	2019-07-10	0			2017-10-11 07:00:00	0.16	2017-10-02 07:00:00	1.106
	2017-10-20 09:46:30	0.941724	0.746128	2017-10-20 09:46:30	0.681582	2017-01-21	-9.05958			2017-10-20 09:46:30	0.941724	2017-10-20 09:46:30	0.681582	2019-07-11	0			2017-10-20 07:00:00	0.024	2017-10-11 07:00:00	0.178
	2017-10-28 09:24:00	0.622508	0.58646	2017-10-28 09:24:00	0.467827	2017-01-22	-11.9604			2017-10-28 09:24:00	0.622508	2017-10-28 09:24:00	0.467827	2019-07-12	0.00998781			2017-10-28 07:00:00	0.074	2017-10-20 07:00:00	0.037
	2017-11-05 08:31:00	0.479708	0.44083	2017-11-05 08:31:00	0.936244	2017-01-23	-8.80194			2017-11-05 08:31:00	0.479708	2017-11-05 08:31:00	0.936244	2019-07-13	0.00987934			2017-11-05 07:00:00	0.013	2017-10-28 07:00:00	0.078
	2017-11-13 08:30:30	0.256885	0.378077	2017-11-13 08:30:30	3.0043	2017-01-24	-5.33958			2017-11-13 08:30:30	0.256885	2017-11-13 08:30:30	3.0043	2019-07-14	0.0474923			2017-11-13 07:00:00	0.044	2017-11-05 07:00:00	0.028
	2017-11-22 09:04:30	-0.104965	0.346773	2017-11-22 09:04:30	0.222627	2017-01-25	-11.2885			2017-11-22 09:04:30	-0.104965	2017-11-22 09:04:30	0.222627	2019-07-15	0.0237461			2017-11-30 19:00:00	0.046	2017-11-13 07:00:00	0.037
	2017-11-29 12:49:59	0.519799	0.373904	2017-11-29 12:49:59	1.88465	2017-01-26	-17.6541			2017-11-29 12:49:59	0.519799	2017-11-29 12:49:59	1.88465	2019-07-16	0.0373806			2017-12-09 07:00:00	0.01	2017-11-30 19:00:00	0.055
	2017-12-09 11:34:00	0.54985	0.419417	2017-12-09 11:34:00	0.452427	2017-01-27	-18.0353			2017-12-09 11:34:00	0.54985	2017-12-09 11:34:00	0.452427	2019-07-17	0.0186828			2017-12-17 07:00:00	0.031	2017-12-09 07:00:00	0.03
	2017-12-17 09:37:00	0.747906	0.470288	2017-12-17 09:37:00	0.813236	2017-01-28	-15.9769			2017-12-17 09:37:00	0.747906	2017-12-17 09:37:00	0.813236	2019-07-18	0			2017-12-25 07:00:00	0.035	2017-12-17 07:00:00	0.041
	2017-12-25 09:26:30	0.501152	0.509328	2017-12-25 09:26:30	1.05055	2017-01-29	-19.3724			2017-12-25 09:26:30	0.501152	2017-12-25 09:26:30	1.05055	2019-07-19	0.00828895			2018-01-03 07:00:00	0.06	2017-12-25 07:00:00	0.038
	2018-01-03 12:14:30	0.5	0.569177	2018-01-03 12:14:30	0.753611	2017-01-30	-19.219			2018-01-03 12:14:30	0.5	2018-01-03 12:14:30	0.753611	2019-07-20	0.00839884			2018-01-27 07:00:00	0.011	2018-01-03 07:00:00	0.047
	2018-01-27 10:59:00	0.331012	0.571944	2018-01-27 10:59:00	0.364839	2017-01-31	-18.3649			2018-01-27 10:59:00	0.331012	2018-01-27 10:59:00	0.364839	2019-07-21	0.00579543			2018-02-16 07:00:00	0.012	2018-01-27 07:00:00	0.011
	2018-02-16 09:32:00	0.583886	0.607704	2018-02-16 09:32:00	0.071823	2017-02-01	-11.9724			2018-02-16 09:32:00	0.583886	2018-02-16 09:32:00	0.071823	2019-07-22	0.00915074			2018-02-23 19:00:00	0.123	2018-02-16 07:00:00	0.023
	2018-02-23 21:27:00	0.658442	0.669303	2018-02-23 21:27:00	0.282425	2017-02-02	-5.92271			2018-02-23 21:27:00	0.658442	2018-02-23 21:27:00	0.282425	2019-07-23	0.0237824			2018-03-09 07:00:00	0.009	2018-02-23 19:00:00	0.178
	2018-03-09 09:32:30	1	0.77805	2018-03-09 09:32:30	0.0817492	2017-02-03	-1.19125			2018-03-09 09:32:30	1	2018-03-09 09:32:30	0.0817492	2019-07-24	0.0171509			2018-03-16 19:00:00	0.01	2018-03-09 07:00:00	0.01
	2018-03-16 23:39:00	0.909448	0.837777	2018-03-16 23:39:00	0.417201	2017-02-04	-1.26549			2018-03-16 23:39:00	0.909448	2018-03-16 23:39:00	0.417201	2019-07-25	0.0450389			2018-03-25 07:00:00	0.009	2018-03-16 19:00:00	0.011
	2018-03-25 08:54:30	0.735651	0.887179	2018-03-25 08:54:30	0.152222	2017-02-05	3.94243			2018-03-25 08:54:30	0.735651	2018-03-25 08:54:30	0.152222	2019-07-26	0.0399768			2018-04-02 07:00:00	0.014	2018-03-25 07:00:00	0.014
	2018-04-02 08:22:00	0.930522	0.866495	2018-04-02 08:22:00	0.274583	2017-02-06	3.03743			2018-04-02 08:22:00	0.930522	2018-04-02 08:22:00	0.274583	2019-07-27	0.0379862			2018-04-11 07:00:00	0.007	2018-04-02 07:00:00	0.011
	2018-04-11 09:32:00	0.845488	0.858387	2018-04-11 09:32:00	0.101844	2017-02-07	1.87312			2018-04-11 09:32:00	0.845488	2018-04-11 09:32:00	0.101844	2019-07-28	0.0312526			2018-04-20 07:00:00	0.01	2018-04-11 07:00:00	0.008
	2018-04-20 08:58:00	0.76508	0.838052	2018-04-20 08:58:00	0.213921	2017-02-08	2.81819			2018-04-20 08:58:00	0.76508	2018-04-20 08:58:00	0.213921	2019-07-29	0.0551141			2018-04-28 07:00:00	0.009	2018-04-20 07:00:00	0.011
	2018-04-28 08:24:30	0.881254	0.855433	2018-04-28 08:24:30	0.0826371	2017-02-09	2.58299			2018-04-28 08:24:30	0.881254	2018-04-28 08:24:30	0.0826371	2019-07-30	0.00582787			2018-05-05 07:00:00	0.028	2018-04-28 07:00:00	0.031
	2018-05-04 22:33:29	0.85206	0.881383	2018-05-04 22:33:29	0.314395	2017-02-10	2.49313			2018-05-04 22:33:29	0.85206	2018-05-04 22:33:29	0.314395	2019-07-31	0.0275465			2018-05-18 07:00:00	0.016	2018-05-05 07:00:00	0.02
	2018-05-18 08:08:30	0.966608	0.884666	2018-05-18 08:08:30	1.20849	2017-02-11	1.33132			2018-05-18 08:08:30	0.966608	2018-05-18 08:08:30	1.20849	2019-08-01	0.0279131			2018-05-25 19:00:00	0.011	2018-05-18 07:00:00	0.02
	2018-05-25 11:00:26	0.902757	0.917786	2018-05-25 11:00:26	0.532649	2017-02-12	-1.34813			2018-05-25 11:00:26	0.902757	2018-05-25 11:00:26	0.532649	2019-08-02	0.0311848			2018-05-30 19:00:00	0.012	2018-05-25 19:00:00	0.017
	2018-05-31 00:26:00	0.883937	0.939329	2018-05-31 00:26:00	0.886439	2017-02-13	-8.30333			2018-05-31 00:26:00	0.883937	2018-05-31 00:26:00	0.886439	2019-08-03	0.027268			2018-06-06 07:00:00	0.011	2018-05-30 19:00:00	0.023
	2018-06-06 11:57:00	0.967378	0.943504	2018-06-06 11:57:00	1.50805	2017-02-14	-10.8251			2018-06-06 11:57:00	0.967378	2018-06-06 11:57:00	1.50805	2019-08-04	0.0354349			2018-06-15 07:00:00	0.024	2018-06-06 07:00:00	0.017
	2018-06-15 07:39:00	0.964267	0.952022	2018-06-15 07:39:00	1.68902	2017-02-15	-10.7698			2018-06-15 07:39:00	0.964267	2018-06-15 07:39:00	1.68902	2019-08-05	0.0243995			2018-06-26 19:00:00	0.174	2018-06-15 07:00:00	0.032
	2018-06-26 19:24:00	0.964614	0.950403	2018-06-26 19:24:00	1.97151	2017-02-16	-18.6358			2018-06-26 19:24:00	0.964614	2018-06-26 19:24:00	1.97151	2019-08-06	0.0347006			2018-07-08 07:00:00	0.192	2018-06-26 19:00:00	0.193
	2018-07-08 07:35:00	0.942631	0.963424	2018-07-08 07:35:00	2.16039	2017-02-17	-19.9031			2018-07-08 07:35:00	0.942631	2018-07-08 07:35:00	2.16039	2019-08-07	0.0157112			2018-07-16 07:00:00	0.165	2018-07-08 07:00:00	0.164
	2018-07-16 07:42:00	0.967378	0.96474	2018-07-16 07:42:00	1.82999	2017-02-18	-15.6228			2018-07-16 07:42:00	0.967378	2018-07-16 07:42:00	1.82999	2019-08-08	0.0270567			2018-07-25 07:00:00	0.08	2018-07-16 07:00:00	0.227
	2018-07-25 08:01:30	0.946867	0.961631	2018-07-25 08:01:30	0.893271	2017-02-19	-12.4435			2018-07-25 08:01:30	0.946867	2018-07-25 08:01:30	0.893271	2019-08-09	0.00501934			2018-08-03 07:00:00	0.237	2018-07-25 07:00:00	0.11
	2018-08-03 08:22:30	0.959887	0.955548	2018-08-03 08:22:30	0.999504	2017-02-20	-15.1257			2018-08-03 08:22:30	0.959887	2018-08-03 08:22:30	0.999504	2019-08-10	0.0497017			2018-08-11 07:00:00	0.272	2018-08-03 07:00:00	0.292
	2018-08-11 08:57:00	0.95352	0.948383	2018-08-11 08:57:00	1.09059	2017-02-21	-5.93542			2018-08-11 08:57:00	0.95352	2018-08-11 08:57:00	1.09059	2019-08-11	0.0298968			2018-08-19 07:00:00	0.157	2018-08-11 07:00:00	0.245
	2018-09-05 08:46:00	0.932732	0.916362	2018-08-19 07:56:00	3.92523	2017-02-22	-10.9053			2018-09-05 08:46:00	0.932732	2018-08-19 07:56:00	3.92523	2019-08-12	0.0245479			2018-08-27 07:00:00	0.083	2018-08-19 07:00:00	0.2
	2018-09-14 08:21:00	0.927593	0.890417	2018-08-27 08:48:30	3.83687	2017-02-23	-11.2925			2018-09-14 08:21:00	0.927593	2018-08-27 08:48:30	3.83687	2019-08-13	0.00943195			2018-09-05 07:00:00	0.063	2018-08-27 07:00:00	0.105
	2018-09-22 08:53:30	0.83723	0.88924	2018-09-05 08:46:00	2.3453	2017-02-24	-11.3326			2018-09-22 08:53:30	0.83723	2018-09-05 08:46:00	2.3453	2019-08-14	0			2018-09-14 07:00:00	0.056	2018-09-05 07:00:00	0.095
	2018-09-30 08:44:30	0.834247	0.837836	2018-09-14 08:21:00	0.398434	2017-02-25	-13.769			2018-09-30 08:44:30	0.834247	2018-09-14 08:21:00	0.398434	2019-08-15	0.00580824			2018-09-22 07:00:00	0.076	2018-09-14 07:00:00	0.047
	2018-10-08 07:55:00	0.749816	0.79132	2018-09-22 08:53:30	0.692269	2017-02-26	-12.0195			2018-10-08 07:55:00	0.749816	2018-09-22 08:53:30	0.692269	2019-08-16	0.00473023			2018-09-30 07:00:00	0.012	2018-09-22 07:00:00	0.07
	2018-10-17 07:58:30	0.883263	0.788199	2018-09-30 08:44:30	0.242676	2017-02-27	-10.5797			2018-10-17 07:58:30	0.883263	2018-09-30 08:44:30	0.242676	2019-08-17	0			2018-10-08 07:00:00	0.019	2018-09-30 07:00:00	0.02
	2018-10-26 08:25:30	0.818676	0.770876	2018-10-08 07:55:00	0.202915	2017-02-28	-11.2731			2018-10-26 08:25:30	0.818676	2018-10-08 07:55:00	0.202915	2019-08-18	0.00915292			2018-10-17 07:00:00	0.01	2018-10-08 07:00:00	0.03
	2018-11-03 08:49:30	0.551617	0.749372	2018-10-17 07:58:30	0.719934	2017-03-01	-8.36042			2018-11-03 08:49:30	0.551617	2018-10-17 07:58:30	0.719934	2019-08-19	0.00698911			2018-10-26 07:00:00	0.018	2018-10-17 07:00:00	0.011
	2018-11-11 09:03:00	0.809157	0.746309	2018-10-26 08:25:30	0.703743	2017-03-02	-7.19278			2018-11-11 09:03:00	0.809157	2018-10-26 08:25:30	0.703743	2019-08-20	0.0166554			2018-11-03 07:00:00	0.01	2018-10-26 07:00:00	0.024
	2018-11-19 09:20:00	0.895035	0.782448	2018-11-03 08:49:30	1.04179	2017-03-03	-6.15181			2018-11-19 09:20:00	0.895035	2018-11-03 08:49:30	1.04179	2019-08-21	0.013113			2018-11-11 07:00:00	0.012	2018-11-03 07:00:00	0.011
	2018-11-28 11:48:30	0.642145	0.7594	2018-11-11 09:03:00	0.104062	2017-03-04	-3.58194			2018-11-28 11:48:30	0.642145	2018-11-11 09:03:00	0.104062	2019-08-22	0.0170234			2018-11-19 07:00:00	0.047	2018-11-11 07:00:00	0.02
	2018-12-07 22:58:30	0.729586	0.761403	2018-11-19 09:20:00	0.279772	2017-03-05	-8.14944			2018-12-07 22:58:30	0.729586	2018-11-19 09:20:00	0.279772	2019-08-23	0.0159374			2018-11-28 07:00:00	0.026	2018-11-19 07:00:00	0.07
	2019-01-20 09:41:00	0.895405	0.785137	2018-11-28 11:48:30	0.495184	2017-03-06	-9.59035			2019-01-20 09:41:00	0.895405	2018-11-28 11:48:30	0.495184	2019-08-24	0.02582			2018-12-07 19:00:00	0.007	2018-11-28 07:00:00	0.027
	2019-01-28 09:13:00	0.830652	0.729926	2018-12-07 22:58:30	0.393347	2017-03-07	-3.36944			2019-01-28 09:13:00	0.830652	2018-12-07 22:58:30	0.393347	2019-08-25	0			2019-01-28 07:00:00	0.018	2018-12-07 19:00:00	0.016
	2019-02-06 09:09:00	0.504214	0.680628	2019-01-20 09:41:00	0.186907	2017-03-08	-8.4766			2019-02-06 09:09:00	0.504214	2019-01-20 09:41:00	0.186907	2019-08-26	0			2019-02-06 07:00:00	0.014	2019-01-28 07:00:00	0.011
	2019-02-15 08:17:30	0.732771	0.705975	2019-01-28 09:13:00	0.167758	2017-03-09	-10.3684			2019-02-15 08:17:30	0.732771	2019-01-28 09:13:00	0.167758	2019-08-27	0			2019-02-15 07:00:00	0.01	2019-02-06 07:00:00	0.008
	2019-03-06 09:01:00	0.733155	0.659484	2019-02-06 09:09:00	0.150095	2017-03-10	-16.6434			2019-03-06 09:01:00	0.733155	2019-02-06 09:09:00	0.150095	2019-08-28	0			2019-03-06 07:00:00	0.012	2019-02-15 07:00:00	0.006
	2019-03-15 08:37:30	0.518674	0.615738	2019-02-15 08:17:30	0.184104	2017-03-11	-21.3909			2019-03-15 08:37:30	0.518674	2019-02-15 08:17:30	0.184104	2019-08-29	0			2019-03-15 07:00:00	0.009	2019-03-06 07:00:00	0.009
	2019-03-25 11:52:00	0.649094	0.643302	2019-03-06 09:01:00	0.484622	2017-03-12	-14.6203			2019-03-25 11:52:00	0.649094	2019-03-06 09:01:00	0.484622	2019-08-30	0			2019-03-25 07:00:00	0.011	2019-03-15 07:00:00	0.011
	2019-04-03 10:52:00	0.858529	0.703994	2019-03-15 08:37:30	0.116818	2017-03-13	-4.60444			2019-04-03 10:52:00	0.858529	2019-03-15 08:37:30	0.116818	2019-08-31	0			2019-04-03 07:00:00	0.007	2019-03-25 07:00:00	0.009
	2019-04-12 08:12:00	0.514714	0.729415	2019-03-25 11:52:00	0.457972	2017-03-14	-0.742083			2019-04-12 08:12:00	0.514714	2019-03-25 11:52:00	0.457972	2019-09-01	0			2019-04-12 07:00:00	0.004	2019-04-03 07:00:00	0.011
	2019-04-20 07:03:30	0.771712	0.790569	2019-04-03 10:52:00	0.113302	2017-03-15	-5.75924			2019-04-20 07:03:30	0.771712	2019-04-03 10:52:00	0.113302	2019-09-02	0			2019-04-20 07:00:00	0.004	2019-04-12 07:00:00	0.034
	2019-04-28 08:02:30	0.970515	0.867492	2019-04-12 08:12:00	0.0819046	2017-03-16	-13.8154			2019-04-28 08:02:30	0.970515	2019-04-12 08:12:00	0.0819046	2019-09-03	0			2019-04-28 07:00:00	0.004	2019-04-20 07:00:00	0.008
	2019-05-06 08:55:30	0.920758	0.882207	2019-04-20 07:03:30	0.315316	2017-03-17	-18.4833			2019-05-06 08:55:30	0.920758	2019-04-20 07:03:30	0.315316	2019-09-04	0			2019-05-06 07:00:00	0.011	2019-04-28 07:00:00	0.012
	2019-05-15 08:11:30	0.913433	0.890629	2019-04-28 08:02:30	0.986682	2017-03-18	-20.2669			2019-05-15 08:11:30	0.913433	2019-04-28 08:02:30	0.986682	2019-09-05	0			2019-05-15 07:00:00	0.012	2019-05-06 07:00:00	0.024
	2019-05-24 07:41:00	0.92662	0.928949	2019-05-06 08:55:30	0.497664	2017-03-19	-16.8916			2019-05-24 07:41:00	0.92662	2019-05-06 08:55:30	0.497664	2019-09-06	0			2019-05-24 07:00:00	0.029	2019-05-15 07:00:00	0.013
	2019-06-01 20:42:30	0.900657	0.906597	2019-05-15 08:11:30	0.182529	2017-03-20	-16.0908			2019-06-01 20:42:30	0.900657	2019-05-15 08:11:30	0.182529	2019-09-07	0			2019-06-01 19:00:00	0.021	2019-05-24 07:00:00	0.039
	2019-06-29	0.798712	0.892593	2019-05-24 07:41:00	0.681011	2017-03-21	-14.1678			2019-06-29	0.798712	2019-05-24 07:41:00	0.681011	2019-09-08	0			2019-06-29 07:00:00	0.347	2019-06-01 19:00:00	0.026
	2019-07-09 08:07:00	0.909479	0.90751	2019-06-01 20:42:30	0.734884	2017-03-22	-9.81944			2019-07-09 08:07:00	0.909479	2019-06-01 20:42:30	0.734884	2019-09-09	0			2019-07-09 07:00:00	0.528	2019-06-29 07:00:00	0.375
	2019-07-19 08:11:30	0.958769	0.930755	2019-06-29	2.58528	2017-03-23	-9.95514			2019-07-19 08:11:30	0.958769	2019-06-29	2.58528	2019-09-10	0			2019-07-19 07:00:00	0.031	2019-07-09 07:00:00	0.519
	2019-07-27 08:13:30	0.965035	0.934077	2019-07-09 08:07:00	1.49804	2017-03-24	-13.6896			2019-07-27 08:13:30	0.965035	2019-07-09 08:07:00	1.49804	2019-09-11	0			2019-07-27 07:00:00	0.14	2019-07-19 07:00:00	0.044
	2019-08-04 08:46:00	0.952073	0.950089	2019-07-19 08:11:30	0.988517	2017-03-25	-10.251			2019-08-04 08:46:00	0.952073	2019-07-19 08:11:30	0.988517	2019-09-12	0			2019-08-04 07:00:00	0.179	2019-07-27 07:00:00	0.215
	2019-08-12 08:42:00	0.968777	0.959698	2019-07-27 08:13:30	3.01087	2017-03-26	-12.7735			2019-08-12 08:42:00	0.968777	2019-07-27 08:13:30	3.01087	2019-09-13	0			2019-08-12 07:00:00	0.176	2019-08-04 07:00:00	0.298
	2019-08-21 08:53:30	0.956609	0.959667	2019-08-04 08:46:00	0.415125	2017-03-27	-15.5105			2019-08-21 08:53:30	0.956609	2019-08-04 08:46:00	0.415125	2019-09-14	0			2019-08-21 07:00:00	0.172	2019-08-12 07:00:00	0.181
	2019-09-09 08:42:30	0.850566	0.959344	2019-08-12 08:42:00	3.00899	2017-03-28	-16.8878			2019-09-09 08:42:30	0.850566	2019-08-12 08:42:00	3.00899	2019-09-15	0			2019-08-31 07:00:00	0.729	2019-08-21 07:00:00	0.218
	2019-09-18 20:51:00	0.969896	0.912551	2019-08-21 08:53:30	0.552421	2017-03-29	-16.6383			2019-09-18 20:51:00	0.969896	2019-08-21 08:53:30	0.552421	2019-09-16	0			2019-09-09 07:00:00	1.346	2019-08-31 07:00:00	0.852
	2019-09-28 07:44:30	0.907872	0.823661	2019-08-31 08:25:30	3.20363	2017-03-30	-14.9395			2019-09-28 07:44:30	0.907872	2019-08-31 08:25:30	3.20363	2019-09-17	0			2019-09-18 19:00:00	0.245	2019-09-09 07:00:00	1.563
	2019-10-06 08:03:00	0.905006	0.791416	2019-09-09 08:42:30	2.98903	2017-03-31	-15.9838			2019-10-06 08:03:00	0.905006	2019-09-09 08:42:30	2.98903	2019-09-18	0			2019-09-28 07:00:00	0.113	2019-09-18 19:00:00	0.31
	2019-10-14 08:36:30	0.703402	0.763724	2019-09-18 20:51:00	1.48245	2017-04-01	-16.6838			2019-10-14 08:36:30	0.703402	2019-09-18 20:51:00	1.48245	2019-09-19	0			2019-10-06 07:00:00	0.093	2019-09-28 07:00:00	0.141
	2019-10-23 08:39:30	0.490795	0.762181	2019-09-28 07:44:30	0.664923	2017-04-02	-12.0326			2019-10-23 08:39:30	0.490795	2019-09-28 07:44:30	0.664923	2019-09-20	0			2019-10-14 07:00:00	0.01	2019-10-06 07:00:00	0.183
	2019-11-01 09:02:30	0.633803	0.723724	2019-10-06 08:03:00	0.309105	2017-04-03	-11.9685			2019-11-01 09:02:30	0.633803	2019-10-06 08:03:00	0.309105	2019-09-21	0			2019-10-23 07:00:00	0.022	2019-10-14 07:00:00	0.015
	2019-11-17 09:09:30	1	0.660469	2019-10-14 08:36:30	0.240177	2017-04-04	-15.8617			2019-11-17 09:09:30	1	2019-10-14 08:36:30	0.240177	2019-09-22	0			2019-11-01 07:00:00	0.164	2019-10-23 07:00:00	0.023
	2019-11-25 10:33:00	0.700239	0.633416	2019-10-23 08:39:30	0.359942	2017-04-05	-11.9319			2019-11-25 10:33:00	0.700239	2019-10-23 08:39:30	0.359942	2019-09-23	0			2019-11-17 07:00:00	0.03	2019-11-01 07:00:00	0.172
	2019-12-21 23:12:30	0.688414	0.642109	2019-11-01 09:02:30	0.251392	2017-04-06	-9.29701			2019-12-21 23:12:30	0.688414	2019-11-01 09:02:30	0.251392	2019-09-24	0			2019-11-25 07:00:00	0.082	2019-11-17 07:00:00	0.035
	2019-12-30 11:09:00	0.431584	0.662256	2019-11-17 09:09:30	0.0498675	2017-04-07	-8.58938			2019-12-30 11:09:00	0.431584	2019-11-17 09:09:30	0.0498675	2019-09-25	0			2019-12-04 07:00:00	0.04	2019-11-25 07:00:00	0.095
	2020-01-16 22:40:47	0.423835	0.632408	2019-11-25 10:33:00	0.486479	2017-04-08	-8.32688			2020-01-16 22:40:47	0.423835	2019-11-25 10:33:00	0.486479	2019-09-26	0			2019-12-13 07:00:00	0.076	2019-12-04 07:00:00	0.026
	2020-01-25 08:46:30	0.786092	0.606361	2019-12-04 10:15:30	4.24801	2017-04-09	-3.68361			2020-01-25 08:46:30	0.786092	2019-12-04 10:15:30	4.24801	2019-09-27	0			2019-12-21 19:00:00	0.031	2019-12-13 07:00:00	0.046
	2020-02-02 08:38:00	0.749816	0.644723	2019-12-13 08:39:00	3.86687	2017-04-10	-3.11847			2020-02-02 08:38:00	0.749816	2019-12-13 08:39:00	3.86687	2019-09-28	0			2019-12-30 07:00:00	0.014	2019-12-21 19:00:00	0.028
	2020-02-15 11:29:30	0.762228	0.705656	2019-12-21 23:12:30	0.383021	2017-04-11	-6.0591			2020-02-15 11:29:30	0.762228	2019-12-21 23:12:30	0.383021	2019-09-29	0			2021-01-23 19:00:00	0.003	2019-12-30 07:00:00	0.01
	2020-02-24 11:13:00	0.616009	0.717743	2019-12-30 11:09:00	0.380439	2017-04-12	-5.91208			2020-02-24 11:13:00	0.616009	2019-12-30 11:09:00	0.380439	2019-09-30	0			2021-01-29 19:00:00	0.007	2020-01-17 07:00:00	0.007
	2020-03-04 08:37:00	0.667133	0.670236	2020-01-16 22:40:47	0.435229	2017-04-13	-5.95424			2020-03-04 08:37:00	0.667133	2020-01-16 22:40:47	0.435229	2019-10-01	0			2021-02-11 19:00:00	0.018	2020-01-25 07:00:00	0.059
	2020-03-13 20:37:30	0.680385	0.632126	2020-01-25 08:46:30	1.50368	2017-04-14	-9.97014			2020-03-13 20:37:30	0.680385	2020-01-25 08:46:30	1.50368	2019-10-02	0			2021-02-18 07:00:00	0.013	2020-02-02 07:00:00	0.018
	2020-03-24 09:03:00	0.761379	0.649265	2020-02-02 08:38:00	0.198736	2017-04-15	-13.8814			2020-03-24 09:03:00	0.761379	2020-02-02 08:38:00	0.198736	2019-10-03	0			2021-02-25 19:00:00	0.006	2020-02-15 07:00:00	0.033
	2020-04-03 20:27:30	0.407028	0.685627	2020-02-15 11:29:30	0.493673	2017-04-16	-12.4857			2020-04-03 20:27:30	0.407028	2020-02-15 11:29:30	0.493673	2019-10-04	0			2021-03-04 19:00:00	0.009	2020-02-24 07:00:00	0.014
	2020-05-03 07:29:00	0.713685	0.76035	2020-02-24 11:13:00	0.396812	2017-04-17	-10.0351			2020-05-03 07:29:00	0.713685	2020-02-24 11:13:00	0.396812	2019-10-05	0			2021-03-09 07:00:00	0.01	2020-03-04 07:00:00	0.025
	2020-05-20 08:39:30	0.972513	0.810802	2020-03-04 08:37:00	0.119091	2017-04-18	-9.58799			2020-05-20 08:39:30	0.972513	2020-03-04 08:37:00	0.119091	2019-10-06	0			2021-03-24 19:00:00	0.043	2020-03-13 19:00:00	0.007
	2020-05-29 08:11:00	0.891627	0.860527	2020-03-13 20:37:30	0.631509	2017-04-19	-9.85035			2020-05-29 08:11:00	0.891627	2020-03-13 20:37:30	0.631509	2019-10-07	0			2021-03-31 19:00:00	0.018	2020-03-24 07:00:00	0.007
	2020-06-06 12:00:00	0.934264	0.905743	2020-03-24 09:03:00	0.197746	2017-04-20	-5.84493			2020-06-06 12:00:00	0.934264	2020-03-24 09:03:00	0.197746	2019-10-08	0			2021-04-08 19:00:00	0.025	2020-04-03 19:00:00	0.01
	2020-06-27 22:29:18	0.97624	0.955877	2020-04-03 20:27:30	0.242456	2017-04-21	-4.69167			2020-06-27 22:29:18	0.97624	2020-04-03 20:27:30	0.242456	2019-10-09	0			2021-04-15 19:00:00	0.012	2020-04-25 07:00:00	0.021
	2020-07-18 11:22:19	0.85903	0.929643	2020-04-25 08:07:00	4.71469	2017-04-22	-4.37472			2020-07-18 11:22:19	0.85903	2020-04-25 08:07:00	4.71469	2019-10-10	0			2021-04-22 19:00:00	0.011	2020-05-03 07:00:00	0.01
	2020-07-24 22:13:09	0.900219	0.910048	2020-05-03 07:29:00	1.52622	2017-04-23	-8.36875			2020-07-24 22:13:09	0.900219	2020-05-03 07:29:00	1.52622	2019-10-11	0			2021-05-28 07:00:00	0.015	2020-05-11 07:00:00	0.045
	2020-08-01 23:56:00	0.920271	0.937323	2020-05-11 08:08:30	8.98312	2017-04-24	-9.05917			2020-08-01 23:56:00	0.920271	2020-05-11 08:08:30	8.98312	2019-10-12	0			2021-06-03 19:00:00	0.022	2020-05-20 07:00:00	0.049
	2020-08-08 20:31:30	0.928076	0.942527	2020-05-20 08:39:30	1.17179	2017-04-25	-7.83972			2020-08-08 20:31:30	0.928076	2020-05-20 08:39:30	1.17179	2019-10-13	0			2021-06-17 19:00:00	0.013	2020-05-29 07:00:00	0.038
	2020-08-23 19:30:00	0.958156	0.93659	2020-05-29 08:11:00	0.869841	2017-04-26	-6.31722			2020-08-23 19:30:00	0.958156	2020-05-29 08:11:00	0.869841	2019-10-14	0			2021-06-24 19:00:00	0.023	2020-06-21 19:00:00	0.17
	2020-09-02 07:27:30	0.971459	0.922329	2020-06-06 12:00:00	2.01599	2017-04-27	-3.34028			2020-09-02 07:27:30	0.971459	2020-06-06 12:00:00	2.01599	2019-10-15	0			2021-07-08 19:00:00	0.042	2020-06-28 07:00:00	0.065
	2020-09-11 19:37:30	0.988663	0.94753	2020-06-12	6.31774	2017-04-28	-0.0878472			2020-09-11 19:37:30	0.988663	2020-06-12	6.31774	2019-10-16	0			2021-07-15 19:00:00	0.032	2020-07-04 07:00:00	0.307
	2020-09-20 07:26:30	0.823936	0.908889	2020-06-21 20:44:00	4.86593	2017-04-29	-3.51382			2020-09-20 07:26:30	0.823936	2020-06-21 20:44:00	4.86593	2019-10-17	0			2021-07-22 19:00:00	0.144	2020-07-12 07:00:00	0.125
	2020-09-28 07:33:00	0.807082	0.87214	2020-06-27 22:29:18	2.22672	2017-04-30	-4.96174			2020-09-28 07:33:00	0.807082	2020-06-27 22:29:18	2.22672	2019-10-18	0			2021-07-29 19:00:00	0.035	2020-07-18 07:00:00	0.125
	2020-10-16 08:20:30	0.84637	0.825771	2020-07-04 09:40:00	4.83105	2017-05-01	-0.0419444			2020-10-16 08:20:30	0.84637	2020-07-04 09:40:00	4.83105	2019-10-19	0			2021-08-05 19:00:00	0.077	2020-07-24 19:00:00	1.756
	2020-10-24 08:36:00	1	0.77063	2020-07-12 09:08:00	4.83188	2017-05-02	-3.19896			2020-10-24 08:36:00	1	2020-07-12 09:08:00	4.83188	2019-10-20	0			2021-08-12 19:00:00	0.114	2020-08-01 19:00:00	0.692
	2020-12-04 10:12:30	0.474038	0.70757	2020-07-18 11:22:19	0.550577	2017-05-03	-0.361042			2020-12-04 10:12:30	0.474038	2020-07-18 11:22:19	0.550577	2019-10-21	0			2021-08-19 19:00:00	0.06	2020-08-08 19:00:00	0.905
	2020-12-31 12:00:00	0.703825	0.637438	2020-07-24 22:13:09	1.03038	2017-05-04	-2.82875			2020-12-31 12:00:00	0.703825	2020-07-24 22:13:09	1.03038	2019-10-22	0			2021-08-26 19:00:00	0.118	2020-08-15 07:00:00	0.475
				2020-08-01 23:56:00	1.82704	2017-05-05	-7.32882					2020-08-01 23:56:00	1.82704	2019-10-23	0			2021-09-02 19:00:00	0.08	2020-08-23 19:00:00	0.198
				2020-08-08 20:31:30	2.33155	2017-05-06	-9.14785					2020-08-08 20:31:30	2.33155	2019-10-24	0			2021-09-09 19:00:00	0.134	2020-09-02 07:00:00	0.098
				2020-08-15 08:04:30	4.91941	2017-05-07	-9.24479					2020-08-15 08:04:30	4.91941	2019-10-25	0			2021-09-16 19:00:00	0.171	2020-09-11 19:00:00	0.385
				2020-08-23 19:30:00	1.46423	2017-05-08	-9.00646					2020-08-23 19:30:00	1.46423	2019-10-26	0			2021-09-23 19:00:00	0.289	2020-09-20 07:00:00	0.058
				2020-09-02 07:27:30	2.03218	2017-05-09	-8.60778					2020-09-02 07:27:30	2.03218	2019-10-27	0			2021-10-14 19:00:00	0.027	2020-09-28 07:00:00	0.027
				2020-09-11 19:37:30	1.73989	2017-05-10	-6.90903					2020-09-11 19:37:30	1.73989	2019-10-28	0			2021-10-19 19:00:00	0.037	2020-10-06 07:00:00	0.822
				2020-09-20 07:26:30	0.355508	2017-05-11	-6.44396					2020-09-20 07:26:30	0.355508	2019-10-29	0			2021-10-28 19:00:00	0.03	2020-10-16 07:00:00	0.034
				2020-09-28 07:33:00	2.22639	2017-05-12	-5.4566					2020-09-28 07:33:00	2.22639	2019-10-30	0			2021-12-17 07:00:00	0.009	2020-10-24 07:00:00	0.114
				2020-10-06 08:13:30	6.05918	2017-05-13	-3.03222					2020-10-06 08:13:30	6.05918	2019-10-31	0			2021-12-23 19:00:00	0.032	2020-11-01 07:00:00	0.088
				2020-10-16 08:20:30	0.459615	2017-05-14	-0.450139					2020-10-16 08:20:30	0.459615	2019-11-01	0			2021-12-31 07:00:00	0.015	2020-12-04 07:00:00	0.025
				2020-10-24 08:36:00	0.280028	2017-05-15	-4.80076					2020-10-24 08:36:00	0.280028	2019-11-02	0					2020-12-31 19:00:00	0.016
				2020-11-01 08:51:30	15.2858	2017-05-16	-6.49618					2020-11-01 08:51:30	15.2858	2019-11-03	0					2021-01-23 19:00:00	0.005
				2020-12-04 10:12:30	0.559097	2017-05-17	-6.45076					2020-12-04 10:12:30	0.559097	2019-11-04	0					2021-01-29 19:00:00	0.004
				2020-12-31 12:00:00	0.72711	2017-05-18	-3.88681					2020-12-31 12:00:00	0.72711	2019-11-05	0					2021-02-11 19:00:00	0.011
						2017-05-19	-2.51451							2019-11-06	0					2021-02-18 07:00:00	0.008
						2017-05-20	-0.137778							2019-11-07	0					2021-02-25 19:00:00	0.005
						2017-05-21	0.264514							2019-11-08	0					2021-03-04 19:00:00	0.022
						2017-05-22	-5.73833							2019-11-09	0					2021-03-09 07:00:00	0.014
						2017-05-23	-6.27181							2019-11-10	0.00236178					2021-03-24 19:00:00	0.044
						2017-05-24	-5.97632							2019-11-11	0.00266342					2021-03-31 19:00:00	0.024
						2017-05-25	-4.49542							2019-11-12	0					2021-04-08 19:00:00	0.018
						2017-05-26	-4.84701							2019-11-13	0.0120241					2021-04-15 19:00:00	0.017
						2017-05-27	-4.92271							2019-11-14	0.00307158					2021-04-22 19:00:00	0.012
						2017-05-28	-5.20583							2019-11-15	0.017984					2021-05-28 07:00:00	0.019
						2017-05-29	-3.55417							2019-11-16	0					2021-06-03 19:00:00	0.041
						2017-05-30	1.91896							2019-11-17	0.0131104					2021-06-17 19:00:00	0.016
						2017-05-31	4.63222							2019-11-18	0.00631313					2021-06-24 19:00:00	0.039
						2017-06-01	3.08257							2019-11-19	0.0109766					2021-07-08 19:00:00	0.077
						2017-06-02	2.00917							2019-11-20	0.00823253					2021-07-15 19:00:00	0.068
						2017-06-03	1.87861							2019-11-21	0.0252068					2021-07-22 19:00:00	0.179
						2017-06-04	1.16229							2019-11-22	0.00668363					2021-07-29 19:00:00	0.089
						2017-06-05	1.06076							2019-11-23	0.0109666					2021-08-05 19:00:00	0.136
						2017-06-06	5.03833							2019-11-24	0					2021-08-12 19:00:00	0.184
						2017-06-07	3.43215							2019-11-25	0.0168937					2021-08-19 19:00:00	0.094
						2017-06-08	3.99208							2019-11-26	0					2021-08-26 19:00:00	0.173
						2017-06-09	4.4616							2019-11-27	0.00249299					2021-09-02 19:00:00	0.113
						2017-06-10	4.71576							2019-11-28	0.00253892					2021-09-09 19:00:00	0.163
						2017-06-11	3.48181							2019-11-29	0.0128252					2021-09-16 19:00:00	0.211
						2017-06-12	1.90382							2019-11-30	0.00447171					2021-09-23 19:00:00	0.377
						2017-06-13	2.50944							2019-12-01	0					2021-10-14 19:00:00	0.042
						2017-06-14	3.22299							2019-12-02	0					2021-10-19 19:00:00	0.075
						2017-06-15	2.95951							2019-12-03	0.00601144					2021-10-28 19:00:00	0.052
						2017-06-16	3.20549							2019-12-04	0.00630407					2021-12-17 07:00:00	0.019
						2017-06-17	1.58743							2019-12-05	0.0200027					2021-12-23 19:00:00	0.04
						2017-06-18	3.71604							2019-12-06	0.0088934					2021-12-31 07:00:00	0.015
						2017-06-19	4.2457							2019-12-07	0.013664
						2017-06-20	3.59104							2019-12-08	0.0156378
						2017-06-21	3.62264							2019-12-09	0.0171486
						2017-06-22	2.92632							2019-12-10	0.0633588
						2017-06-23	4.10854							2019-12-11	0.0548298
						2017-06-24	5.83174							2019-12-12	0.0545268
						2017-06-25	5.65111							2019-12-13	0.0636014
						2017-06-26	5.57682							2019-12-14	0
						2017-06-27	4.9966							2019-12-15	0
						2017-06-28	4.90132							2019-12-16	0
						2017-06-29	3.06049							2019-12-17	0.00978938
						2017-06-30	2.77083							2019-12-18	0.00867446
						2017-07-01	4.9859							2019-12-19	0.00867356
						2017-07-02	5.88576							2019-12-20	0.0041061
						2017-07-03	5.89111							2019-12-21	0.00205305
						2017-07-04	5.51611							2019-12-22	0.00205305
						2017-07-05	3.71097							2019-12-23	0.0107405
						2017-07-06	5.21736							2019-12-24	0.00436273
						2017-07-07	5.3541							2019-12-25	0.0106652
						2017-07-08	3.87049							2019-12-26	0.00939156
						2017-07-09	4.21063							2019-12-27	0.00923019
						2017-07-10	5.64354							2019-12-28	0
						2017-07-11	6.54243							2019-12-29	0.00795952
						2017-07-12	6.8759							2019-12-30	0.00250928
						2017-07-13	5.87							2019-12-31	0.00205305
						2017-07-14	4.96403							2020-01-01	0
						2017-07-15	6.84014							2020-01-02	0.01272
						2017-07-16	7.14743							2020-01-03	0.0285508
						2017-07-17	8.45326							2020-01-04	0.0169495
						2017-07-18	8.47757							2020-01-05	0.00442196
						2017-07-19	5.56889							2020-01-06	0.00205305
						2017-07-20	7.40535							2020-01-07	0.0427031
						2017-07-21	7.55208							2020-01-08	0.00913285
						2017-07-22	9.13743							2020-01-09	0.039446
						2017-07-23	5.51042							2020-01-10	0.010799
						2017-07-24	6.86896							2020-01-11	0
						2017-07-25	6.105							2020-01-12	0.00855438
						2017-07-26	6.99285							2020-01-13	0.00664463
						2017-07-27	6.39014							2020-01-14	0
						2017-07-28	4.57486							2020-01-15	0.00897791
						2017-07-29	6.18569							2020-01-16	0
						2017-07-30	4.94924							2020-01-17	0.00361875
						2017-07-31	4.98847							2020-01-18	0.0110103
						2017-08-01	5.88521							2020-01-19	0.0108809
						2017-08-02	6.83983							2020-01-20	0
						2017-08-03	6.72056							2020-01-21	0.0136885
						2017-08-04	5.22312							2020-01-22	0.0665189
						2017-08-05	5.81826							2020-01-23	0.0237442
						2017-08-06	6.10896							2020-01-24	0
						2017-08-07	6.89375							2020-01-25	0.0113143
						2017-08-08	5.635							2020-01-26	0.0131913
						2017-08-09	5.40674							2020-01-27	0.00231461
						2017-08-10	5.14451							2020-01-28	0.0187131
						2017-08-11	6.36069							2020-01-29	0.0361859
						2017-08-12	7.25993							2020-01-30	0.0223533
						2017-08-13	7.05382							2020-01-31	0.00288147
						2017-08-14	4.82431							2020-02-01	0.00661386
						2017-08-15	3.78757							2020-02-02	0.0205701
						2017-08-16	2.78417							2020-02-03	0.0212118
						2017-08-17	1.38931							2020-02-04	0.0309727
						2017-08-18	1.34542							2020-02-05	0.0152643
						2017-08-19	1.64535							2020-02-06	0.0174472
						2017-08-20	2.84514							2020-02-07	0.01983
						2017-08-21	3.69069							2020-02-08	0.00609081
						2017-08-22	3.65917							2020-02-09	0.00911838
						2017-08-23	4.03111							2020-02-10	0.00213517
						2017-08-24	6.12653							2020-02-11	0.0552111
						2017-08-25	6.69667							2020-02-12	0.0314215
						2017-08-26	2.49694							2020-02-13	0.0279805
						2017-08-27	3.47549							2020-02-14	0.0153292
						2017-08-28	4.15847							2020-02-15	0.0225652
						2017-08-29	3.97063							2020-02-16	0.021502
						2017-08-30	3.58639							2020-02-17	0.0170089
						2017-08-31	0.722153							2020-02-18	0.0353409
						2017-09-01	3.28778							2020-02-19	0.0268161
						2017-09-02	5.07181							2020-02-20	0.0357152
						2017-09-03	5.96396							2020-02-21	0.0291996
						2017-09-04	2.86361							2020-02-22	0.0386203
						2017-09-05	4.13472							2020-02-23	0.0635055
						2017-09-06	7.3705							2020-02-24	0.012171
						2017-09-07	6.45167							2020-02-25	0.00532892
						2017-09-08	8.32444							2020-02-26	0.019079
						2017-09-09	5.68917							2020-02-27	0.018036
						2017-09-10	6.03924							2020-02-28	0.0254962
						2017-09-11	6.65771							2020-02-29	0.0133053
						2017-09-12	6.3909							2020-03-01	0.00635783
						2017-09-13	4.33597							2020-03-02	0.00877213
						2017-09-14	2.77306							2020-03-03	0.00218137
						2017-09-15	2.25375							2020-03-04	0.0352193
						2017-09-16	2.39931							2020-03-05	0.0269347
						2017-09-17	4.37188							2020-03-06	0.00390455
						2017-09-18	8.41931							2020-03-07	0.00656079
						2017-09-19	2.46965							2020-03-08	0.0139296
						2017-09-20	1.24528							2020-03-09	0.0156177
						2017-09-21	2.10583							2020-03-10	0.0134915
						2017-09-22	3.43417							2020-03-11	0.01106
						2017-09-23	4.33042							2020-03-12	0
						2017-09-24	2.85007							2020-03-13	0.015493
						2017-09-25	7.53632							2020-03-14	0.0363888
						2017-09-26	5.97354							2020-03-15	0.0473075
						2017-09-27	5.11903							2020-03-16	0.0124381
						2017-09-28	7.60639							2020-03-17	0.0075805
						2017-09-29	7.39458							2020-03-18	0.0183439
						2017-09-30	7.14618							2020-03-19	0.00737179
						2017-10-01	9.27674							2020-03-20	0.0155027
						2017-10-02	3.90931							2020-03-21	0.00672423
						2017-10-03	0.229306							2020-03-22	0.0048527
						2017-10-04	0.668472							2020-03-23	0
						2017-10-05	1.15833							2020-03-24	0.0036589
						2017-10-06	-0.04125							2020-03-25	0.00868563
						2017-10-07	-0.458958							2020-03-26	0
						2017-10-08	0.333264							2020-03-27	0.0122009
						2017-10-09	0.959444							2020-03-28	0.00781407
						2017-10-10	3.21028							2020-03-29	0
						2017-10-11	2.18285							2020-03-30	0.00251394
						2017-10-12	-0.0251389							2020-03-31	0.0188782
						2017-10-13	3.65875							2020-04-01	0.0117915
						2017-10-14	4.92951							2020-04-02	0.0222826
						2017-10-15	4.96132							2020-04-03	0
						2017-10-16	3.90299							2020-04-04	0
						2017-10-17	2.50319							2020-04-05	0
						2017-10-18	0.898472							2020-04-06	0
						2017-10-19	1.78563							2020-04-07	0
						2017-10-20	1.5966							2020-04-08	0
						2017-10-21	1.36903							2020-04-09	0
						2017-10-22	4.41049							2020-04-10	0
						2017-10-23	0.0130556							2020-04-11	0
						2017-10-24	-5.05007							2020-04-12	0
						2017-10-25	-5.49875							2020-04-13	0
						2017-10-26	-1.29062							2020-04-14	0
						2017-10-27	-1.63021							2020-04-15	0
						2017-10-28	-4.48375							2020-04-16	0
						2017-10-29	-5.64771							2020-04-17	0
						2017-10-30	-2.82396							2020-04-18	0
						2017-10-31	-3.95632							2020-04-19	0.0297323
						2017-11-01	-5.14576							2020-04-20	0.0279568
						2017-11-02	-2.87799							2020-04-21	0.0198506
						2017-11-03	-3.03708							2020-04-22	0.0234642
						2017-11-04	-0.514375							2020-04-23	0
						2017-11-05	-2.4109							2020-04-24	0.00369549
						2017-11-06	-4.32431							2020-04-25	0
						2017-11-07	-6.14743							2020-04-26	0
						2017-11-08	-1.66576							2020-04-27	0
						2017-11-09	-0.642901							2020-04-28	0.0179555
						2017-11-10	-0.188264							2020-04-29	0.00448806
						2017-11-11	0.0923611							2020-04-30	0.00205448
						2017-11-12	-0.410417							2020-05-01	0.00814253
						2017-11-13	-1.67896							2020-05-02	0
						2017-11-14	-1.65646							2020-05-03	0
						2017-11-15	0.354861							2020-05-04	0.00205305
						2017-11-16	-2.18799							2020-05-05	0
						2017-11-17	-5.6266							2020-05-06	0.0041061
						2017-11-18	-4.3591							2020-05-07	0.00205448
						2017-11-19	-6.62347							2020-05-08	0.00233537
						2017-11-20	-5.8334							2020-05-09	0.00695622
						2017-11-21	-6.55694							2020-05-10	0.00218137
						2017-11-22	-5.70743							2020-05-11	0.00497903
						2017-11-23	-5.28618							2020-05-12	0.00671193
						2017-11-24	-7.73562							2020-05-13	0.011174
						2017-11-25	-8.46104							2020-05-14	0.00658638
						2017-11-26	-6.31312							2020-05-15	0.00463748
						2017-11-27	-7.36562							2020-05-16	0.00639304
						2017-11-28	-8.55285							2020-05-17	0.00637653
						2017-11-29	-7.67292							2020-05-18	0.00984296
						2017-11-30	-4.5134							2020-05-19	0.00449061
						2017-12-01								2020-05-20	0.00205305
						2017-12-02								2020-05-21	0
						2017-12-03								2020-05-22	0
						2017-12-04								2020-05-23	0
						2017-12-05								2020-05-24	0.0041061
						2017-12-06								2020-05-25	0.00899255
						2017-12-07								2020-05-26	0.00768008
						2017-12-08								2020-05-27	0.00217382
						2017-12-09								2020-05-28	0.0152662
						2017-12-10								2020-05-29	0.0130018
						2017-12-11								2020-05-30	0.00616772
						2017-12-12								2020-05-31	0.0164198
						2017-12-13								2020-06-01	0
						2017-12-14								2020-06-02	0.016609
						2017-12-15								2020-06-03	0.00656976
						2017-12-16								2020-06-04	0.0189955
						2017-12-17								2020-06-05	0.0144655
						2017-12-18								2020-06-06	0.0128957
						2017-12-19								2020-06-07	0.00206164
						2017-12-20								2020-06-08	0.00691813
						2017-12-21								2020-06-09	0.00682864
						2017-12-22								2020-06-10	0.0347685
						2017-12-23								2020-06-11	0.00964682
						2017-12-24								2020-06-12	0.00403328
						2017-12-25								2020-06-13	0.0113582
						2017-12-26								2020-06-14	0.0102831
						2017-12-27								2020-06-15	0
						2017-12-28								2020-06-16	0.00680364
						2017-12-29								2020-06-17	0.0102653
						2017-12-30								2020-06-18	0.00676453
						2017-12-31								2020-06-19	0.0209918
						2018-01-01	-10.6347							2020-06-20	0.00671407
						2018-01-02	-11.3513							2020-06-21	0.0128641
						2018-01-03	-13.036							2020-06-22	0.0236676
						2018-01-04	-9.69194							2020-06-23	0.0275546
						2018-01-05	-8.1015							2020-06-24	0.0459883
						2018-01-06	-7.54194							2020-06-25	0.00931147
						2018-01-07	-6.3225							2020-06-26	0.0441253
						2018-01-08	-5.00931							2020-06-27	0.0731537
						2018-01-09	-2.81069							2020-06-28	0.0564834
						2018-01-10	-0.873926							2020-06-29	0.0133181
						2018-01-11	-0.873542							2020-06-30	0.0102724
						2018-01-12	1.29132							2020-07-01	0.0160407
						2018-01-13	2.84819							2020-07-02	0.0153109
						2018-01-14	-2.02451							2020-07-03	0.0190877
						2018-01-15	2.4341							2020-07-04	0.0698545
						2018-01-16	1.01424							2020-07-05	0.0599652
						2018-01-17	-1.05111							2020-07-06	0.0390567
						2018-01-18	-1.72319							2020-07-07	0.0456696
						2018-01-19	-1.69403							2020-07-08	0.0482574
						2018-01-20	-4.98618							2020-07-09	0.0275863
						2018-01-21	-4.82521							2020-07-10	0.0893572
						2018-01-22	-3.1034							2020-07-11	0.0710494
						2018-01-23	-2.56854							2020-07-12	0.0248137
						2018-01-24	-3.41778							2020-07-13	0.0963568
						2018-01-25	-6.72042							2020-07-14	0.0739592
						2018-01-26	-8.5559							2020-07-15	0.036991
						2018-01-27	-6.37979							2020-07-16	0.0340924
						2018-01-28	-6.76687							2020-07-17	0.0811239
						2018-01-29	-7.03201							2020-07-18	0.0915691
						2018-01-30	-9.25722							2020-07-19	0.101221
						2018-01-31	-8.56176							2020-07-20	0.0327418
						2018-02-01	-10.1914							2020-07-21	0.0537839
						2018-02-02	-5.87111							2020-07-22	0.0402663
						2018-02-03	-1.13965							2020-07-23	0.0645718
						2018-02-04	0.936806							2020-07-24	0.120555
						2018-02-05	-3.33243							2020-07-25	0.0583654
						2018-02-06	-4.29271							2020-07-26	0.117436
						2018-02-07	-4.97514							2020-07-27	0.136767
						2018-02-08	-5.12306							2020-07-28	0.0713756
						2018-02-09	-3.24319							2020-07-29	0.0884681
						2018-02-10	0.545278							2020-07-30	0.0865449
						2018-02-11	-2.95861							2020-07-31	0.0601414
						2018-02-12	-6.77271							2020-08-01	0.0890381
						2018-02-13	-7.32229							2020-08-02	0.0997708
						2018-02-14	-4.04111							2020-08-03	0.0428506
						2018-02-15	-8.4584							2020-08-04	0.052244
						2018-02-16	-10.4806							2020-08-05	0.0371699
						2018-02-17	-9.88222							2020-08-06	0.0739663
						2018-02-18	-7.32076							2020-08-07	0.105186
						2018-02-19	-3.79813							2020-08-08	0.0348518
						2018-02-20	-5.30174							2020-08-09	0.0947378
						2018-02-21	-8.59799							2020-08-10	0.0401564
						2018-02-22	-8.36306							2020-08-11	0.0430132
						2018-02-23	-3.26153							2020-08-12	0.0380167
						2018-02-24	0.953819							2020-08-13	0.0282627
						2018-02-25	2.18882							2020-08-14	0.0848328
						2018-02-26	2.88778							2020-08-15	0.111972
						2018-02-27	-0.861875							2020-08-16	0
						2018-02-28	-9.37792							2020-08-17	0.0742409
						2018-03-01	-12.0724							2020-08-18	0.0643922
						2018-03-02	-10.8867							2020-08-19	0.0665375
						2018-03-03	-10.7281							2020-08-20	0.050087
						2018-03-04	-11.6897							2020-08-21	0.0554448
						2018-03-05	-12.3796							2020-08-22	0.0451747
						2018-03-06	-12.251							2020-08-23	0.113223
						2018-03-07	-13.7722							2020-08-24	0.0434734
						2018-03-08	-13.2381							2020-08-25	0.0483356
						2018-03-09	-13.7181							2020-08-26	0.060034
						2018-03-10	-13.3979							2020-08-27	0.0445764
						2018-03-11	-13.5477							2020-08-28	0.0343226
						2018-03-12	-13.0814							2020-08-29	0.0174935
						2018-03-13	-12.5631							2020-08-30	0.0484322
						2018-03-14	-7.92986							2020-08-31	0.0144917
						2018-03-15	-7.50236							2020-09-01	0.02918
						2018-03-16	-5.09092							2020-09-02	0.041438
						2018-03-17	-1.13312							2020-09-03	0.0152055
						2018-03-18	-6.62743							2020-09-04	0.0146235
						2018-03-19	-15.135							2020-09-05	0.00855685
						2018-03-20	-13.2832							2020-09-06	0
						2018-03-21	-14.1253							2020-09-07	0.0460959
						2018-03-22	-12.6081							2020-09-08	0.0401666
						2018-03-23	-12.4903							2020-09-09	0.0626484
						2018-03-24	-12.4411							2020-09-10	0.0362042
						2018-03-25	-12.4408							2020-09-11	0.041262
						2018-03-26	-9.27688							2020-09-12	0.0364211
						2018-03-27	-9.91951							2020-09-13	0.0331956
						2018-03-28	-11.243							2020-09-14	0.0207122
						2018-03-29	-14.2912							2020-09-15	0.0219797
						2018-03-30	-15.4514							2020-09-16	0.0313934
						2018-03-31	-16.8951							2020-09-17	0.0213434
						2018-04-01	-13.2849							2020-09-18	0.0194756
						2018-04-02	-10.7323							2020-09-19	0.0089317
						2018-04-03	-10.8709							2020-09-20	0.00715256
						2018-04-04	-13.1486							2020-09-21	0.0165046
						2018-04-05	-13.9206							2020-09-22	0.00848256
						2018-04-06	-13.2999							2020-09-23	0.0142535
						2018-04-07	-11.8781							2020-09-24	0
						2018-04-08	-6.64944							2020-09-25	0.0262387
						2018-04-09	-7.32333							2020-09-26	0.0225574
						2018-04-10	-11.5367							2020-09-27	0.0137831
						2018-04-11	-6.27028							2020-09-28	0.0098219
						2018-04-12	-2.3334							2020-09-29	0.00543048
						2018-04-13	-7.18104							2020-09-30	0
						2018-04-14	-7.19986							2020-10-01	0.0119698
						2018-04-15	-6.03111							2020-10-02	0.00521008
						2018-04-16	0.145417							2020-10-03	0.0138947
						2018-04-17	-7.99972							2020-10-04	0.0378159
						2018-04-18	-11.7715							2020-10-05	0.0262069
						2018-04-19	-8.99028							2020-10-06	0.0358209
						2018-04-20	-3.63201							2020-10-07	0.00506108
						2018-04-21	-3.25903							2020-10-08	0.0217546
						2018-04-22	-6.89889							2020-10-09	0.00251441
						2018-04-23	-10.759							2020-10-10	0.00903859
						2018-04-24	-11.434							2020-10-11	0.00680073
						2018-04-25	-11.2871							2020-10-12	0.0138114
						2018-04-26	-10.3081							2020-10-13	0.00222414
						2018-04-27	-8.1591							2020-10-14	0.0113825
						2018-04-28	-5.52861							2020-10-15	0.00686306
						2018-04-29	-5.41681							2020-10-16	0.00954313
						2018-04-30	-2.15743							2020-10-17	0.00439939
						2018-05-01	-0.875764							2020-10-18	0.0108436
						2018-05-02	1.72							2020-10-19	0.00735988
						2018-05-03	1.27382							2020-10-20	0.00434764
						2018-05-04	3.44111							2020-10-21	0.00821791
						2018-05-05	3.20472							2020-10-22	0.00780738
						2018-05-06	1.68264							2020-10-23	0.0110073
						2018-05-07	1.24153							2020-10-24	0.0137063
						2018-05-08	1.31153							2020-10-25	0.00887582
						2018-05-09	0.581736							2020-10-26	0.00481785
						2018-05-10	0.710278							2020-10-27	0.00263964
						2018-05-11	0.118819							2020-10-28	0.0158253
						2018-05-12	1.18028							2020-10-29	0.004724
						2018-05-13	0.997569							2020-10-30	0.00917834
						2018-05-14	0.642917							2020-10-31	0
						2018-05-15	1.2359							2020-11-01	0
						2018-05-16	3.21799							2020-11-02	0.00488293
						2018-05-17	3.41306							2020-11-03	0.0548307
						2018-05-18	2.25708							2020-11-04	0.0023689
						2018-05-19	2.09875							2020-11-05	0
						2018-05-20	1.7166							2020-11-06	0.0062724
						2018-05-21	0.925972							2020-11-07	0
						2018-05-22	0.851806							2020-11-08	0.00804576
						2018-05-23	0.576111							2020-11-09	0.0076744
						2018-05-24	1.94986							2020-11-10	0.00457807
						2018-05-25	-0.699653							2020-11-11	0.00221785
						2018-05-26	-0.893542							2020-11-12	0.0146852
						2018-05-27	0.655							2020-11-13	0.00233707
						2018-05-28	3.08417							2020-11-14	0
						2018-05-29	2.34924							2020-11-15	0.00249299
						2018-05-30	2.26646							2020-11-16	0.023439
						2018-05-31	2.79493							2020-11-17	0
						2018-06-01	3.25458							2020-11-18	0.0213694
						2018-06-02	2.47174							2020-11-19	0.00833297
						2018-06-03	1.84438							2020-11-20	0.00876495
						2018-06-04	3.45889							2020-11-21	0.00234634
						2018-06-05	2.82535							2020-11-22	0.0108621
						2018-06-06	2.5734							2020-11-23	0
						2018-06-07	2.14056							2020-11-24	0.00244099
						2018-06-08	0.0383333							2020-11-25	0.00428996
						2018-06-09	1.12257							2020-11-26	0.00867705
						2018-06-10	2.30556							2020-11-27	0
						2018-06-11	2.54014							2020-11-28	0.00526993
						2018-06-12	0.630972							2020-11-29	0.00449716
						2018-06-13	1.13062							2020-11-30	0.0120311
						2018-06-14	2.31951							2020-12-01	0
						2018-06-15	4.64611							2020-12-02	0.00666638
						2018-06-16	6.40868							2020-12-03	0.00457807
						2018-06-17	4.67243							2020-12-04	0.0109573
						2018-06-18	4.01729							2020-12-05	0.0116471
						2018-06-19	6.83063							2020-12-06	0.00438354
						2018-06-20	4.21563							2020-12-07	0.00419735
						2018-06-21	3.84132							2020-12-08	0.00436558
						2018-06-22	6.40375							2020-12-09	0
						2018-06-23	4.89743							2020-12-10	0.00698763
						2018-06-24	4.96778							2020-12-11	0.00205305
						2018-06-25	5.22708							2020-12-12	0.0041061
						2018-06-26	4.93514							2020-12-13	0
						2018-06-27	3.13972							2020-12-14	0
						2018-06-28	3.5541							2020-12-15	0.00618492
						2018-06-29	3.30507							2020-12-16	0
						2018-06-30	2.99931							2020-12-17	0.00430163
						2018-07-01	3.91222							2020-12-18	0.00442196
						2018-07-02	3.8459							2020-12-19	0.00443459
						2018-07-03	5.72889							2020-12-20	0
						2018-07-04	6.66326							2020-12-21	0.00434299
						2018-07-05	6.20528							2020-12-22	0
						2018-07-06	6.78028							2020-12-23	0.0151577
						2018-07-07	8.13278							2020-12-24	0.0089821
						2018-07-08	6.54174							2020-12-25	0.00847429
						2018-07-09	5.91062							2020-12-26	0.0216391
						2018-07-10	5.83611							2020-12-27	0.00922385
						2018-07-11	5.81028							2020-12-28	0.0561227
						2018-07-12	5.81333							2020-12-29	0.0178002
						2018-07-13	4.65806							2020-12-30	0.0082122
						2018-07-14	5.3316							2020-12-31	0.0024433
						2018-07-15	5.4634							2021-01-01	0.00205305
						2018-07-16	5.98639							2021-01-02	0.0131547
						2018-07-17	5.31743							2021-01-03	0
						2018-07-18	6.42937							2021-01-04	0.00207321
						2018-07-19	7.48632							2021-01-05	0.00461998
						2018-07-20	7.59979							2021-01-06	0
						2018-07-21	6.00493							2021-01-07	0.00677507
						2018-07-22	6.80132							2021-01-08	0.00238274
						2018-07-23	6.46201							2021-01-09	0.00953199
						2018-07-24	6.48632							2021-01-10	0.012942
						2018-07-25	6.8609							2021-01-11	0.0111401
						2018-07-26	5.35646							2021-01-12	0.0198988
						2018-07-27	5.97931							2021-01-13	0.0041061
						2018-07-28	7.65313							2021-01-14	0
						2018-07-29	5.60139							2021-01-15	0.00281026
						2018-07-30	5.43111							2021-01-16	0
						2018-07-31	10.2342							2021-01-17	0.00230098
						2018-08-01	8.57403							2021-01-18	0.0091332
						2018-08-02	9.96937							2021-01-19	0.00218992
						2018-08-03	7.55424							2021-01-20	0.00436273
						2018-08-04	6.17986							2021-01-21	0.00615915
						2018-08-05	7.04222							2021-01-22	0.0041061
						2018-08-06	6.54417							2021-01-23	0.00205305
						2018-08-07	6.65153							2021-01-24	0
						2018-08-08	6.47486							2021-01-25	0.00967147
						2018-08-09	5.97986							2021-01-26	0.00564197
						2018-08-10	5.76965
						2018-08-11	5.80049
						2018-08-12	5.76757
						2018-08-13	5.13639
						2018-08-14	3.52757
						2018-08-15	4.69736
						2018-08-16	5.10917
						2018-08-17	6.08444
						2018-08-18	6.03306
						2018-08-19	5.66007
						2018-08-20	5.35917
						2018-08-21	6.64083
						2018-08-22	4.55799
						2018-08-23	4.75444
						2018-08-24	4.94576
						2018-08-25	4.36556
						2018-08-26	3.79986
						2018-08-27	3.6491
						2018-08-28	3.13382
						2018-08-29	5.39687
						2018-08-30	6.30278
						2018-08-31	3.45389
						2018-09-01	5.03215
						2018-09-02	6.36715
						2018-09-03	5.53653
						2018-09-04	4.24257
						2018-09-05	4.06833
						2018-09-06	1.98993
						2018-09-07	2.67611
						2018-09-08	3.68465
						2018-09-09	4.37861
						2018-09-10	3.55708
						2018-09-11	3.30896
						2018-09-12	3.73347
						2018-09-13	1.13208
						2018-09-14	0.599375
						2018-09-15	-0.512292
						2018-09-16	-2.08042
						2018-09-17	-1.21167
						2018-09-18	-2.39646
						2018-09-19	-2.83472
						2018-09-20	-1.16521
						2018-09-21	-2.90097
						2018-09-22	-1.63389
						2018-09-23	1.24806
						2018-09-24	2.18778
						2018-09-25	-1.26028
						2018-09-26	-3.56299
						2018-09-27	-4.05194
						2018-09-28	-3.80292
						2018-09-29	-4.53403
						2018-09-30	-5.6191
						2018-10-01	-3.0566
						2018-10-02	-1.49285
						2018-10-03	-2.21118
						2018-10-04	-3.48743
						2018-10-05	-4.39653
						2018-10-06	-4.81285
						2018-10-07	-5.69118
						2018-10-08	-3.88743
						2018-10-09	-3.22187
						2018-10-10	-6.37889
						2018-10-11	-0.771111
						2018-10-12	0.843889
						2018-10-13	4.33597
						2018-10-14	4.59396
						2018-10-15	3.31813
						2018-10-16	2.71014
						2018-10-17	0.907917
						2018-10-18	-3.70285
						2018-10-19	-3.96007
						2018-10-20	-0.605
						2018-10-21	4.06194
						2018-10-22	4.21653
						2018-10-23	1.86431
						2018-10-24	-2.27479
						2018-10-25	-2.81944
						2018-10-26	-3.4634
						2018-10-27	-7.70257
						2018-10-28	-4.07069
						2018-10-29	-1.53208
						2018-10-30	-2.95486
						2018-10-31	1.65326
						2018-11-01	-0.169722
						2018-11-02	-4.46271
						2018-11-03	-5.64542
						2018-11-04	0.416597
						2018-11-05	0.665208
						2018-11-06	-1.76535
						2018-11-07	-2.77188
						2018-11-08	-0.757847
						2018-11-09	2.1491
						2018-11-10	2.71708
						2018-11-11	-2.56653
						2018-11-12	-6.76194
						2018-11-13	-7.81132
						2018-11-14	-4.23681
						2018-11-15	-7.9966
						2018-11-16	-9.43576
						2018-11-17	-2.2275
						2018-11-18	3.0934
						2018-11-19	-2.82896
						2018-11-20	-8.78833
						2018-11-21	-6.44299
						2018-11-22	-2.82875
						2018-11-23	-1.55368
						2018-11-24	-7.07132
						2018-11-25	-10.519
						2018-11-26	-9.17181
						2018-11-27	-6.63903
						2018-11-28	-7.40563
						2018-11-29	-4.45521
						2018-11-30	-3.46083
						2018-12-01	-6.26326
						2018-12-02	-5.52576
						2018-12-03	-0.600486
						2018-12-04	1.66118
						2018-12-05	0.628056
						2018-12-06	-1.66403
						2018-12-07	-1.16833
						2018-12-08	-1.60535
						2018-12-09	-5.2241
						2018-12-10	-9.72687
						2018-12-11	-9.17097
						2018-12-12	-3.78194
						2018-12-13	-0.732083
						2018-12-14	-1.84076
						2018-12-15	-1.06778
						2018-12-16	-11.3251
						2018-12-17	-12.5299
						2018-12-18	-3.46819
						2018-12-19	-1.16104
						2018-12-20	-0.543472
						2018-12-21	0.212014
						2018-12-22	-2.99722
						2018-12-23	-13.7183
						2018-12-24	-10.4996
						2018-12-25	-9.83194
						2018-12-26	-15.4599
						2018-12-27	-18.7737
						2018-12-28	-17.7834
						2018-12-29	-15.888
						2018-12-30	-13.7058
						2018-12-31	-15.8726
						2019-01-01	-15.4413
						2019-01-02	-12.7734
						2019-01-03	-6.06979
						2019-01-04	-2.19806
						2019-01-05	-4.17222
						2019-01-06	-3.69375
						2019-01-07	-5.83882
						2019-01-08	-5.64833
						2019-01-09	-7.92493
						2019-01-10	-4.50944
						2019-01-11	-10.8961
						2019-01-12	-12.612
						2019-01-13	-11.8867
						2019-01-14	-11.5889
						2019-01-15	-13.9676
						2019-01-16	-12.6285
						2019-01-17	-12.3292
						2019-01-18	-15.3133
						2019-01-19	-17.979
						2019-01-20	-18.1111
						2019-01-21	-16.3488
						2019-01-22	-14.3715
						2019-01-23	-12.6855
						2019-01-24	-6.04271
						2019-01-25	-4.1616
						2019-01-26	-3.195
						2019-01-27	-3.77444
						2019-01-28	-7.49368
						2019-01-29	-4.10875
						2019-01-30	-2.10403
						2019-01-31	-1.21986
						2019-02-01	-2.22375
						2019-02-02	-2.29424
						2019-02-03	-1.26792
						2019-02-04	-1.18729
						2019-02-05	-3.53542
						2019-02-06	-7.82854
						2019-02-07	-7.89264
						2019-02-08	-9.56528
						2019-02-09	-10.7387
						2019-02-10	-12.162
						2019-02-11	-11.2223
						2019-02-12	-14.1707
						2019-02-13	-10.6337
						2019-02-14	-9.03896
						2019-02-15	-14.4012
						2019-02-16	-19.5785
						2019-02-17	-22.8966
						2019-02-18	-23.4933
						2019-02-19	-19.1249
						2019-02-20	-14.4999
						2019-02-21	-6.64278
						2019-02-22	-0.655139
						2019-02-23	-7.49333
						2019-02-24	-12.9628
						2019-02-25	-20.2309
						2019-02-26	-13.046
						2019-02-27	-12.1558
						2019-02-28	-16.3913
						2019-03-01	-15.8699
						2019-03-02	-15.2955
						2019-03-03	-19.773
						2019-03-04	-18.5467
						2019-03-05	-19.0421
						2019-03-06	-14.977
						2019-03-07	-14.3501
						2019-03-08	-15.0665
						2019-03-09	-10.6749
						2019-03-10	-13.3969
						2019-03-11	-15.2061
						2019-03-12	-13.0078
						2019-03-13	-15.9947
						2019-03-14	-16.4563
						2019-03-15	-16.1306
						2019-03-16	-15.1544
						2019-03-17	-9.89167
						2019-03-18	-7.56465
						2019-03-19	-10.2003
						2019-03-20	-1.00639
						2019-03-21	-4.77708
						2019-03-22	-4.84292
						2019-03-23	-7.83646
						2019-03-24	-9.53521
						2019-03-25	-10.7106
						2019-03-26	-9.71931
						2019-03-27	-4.76403
						2019-03-28	-3.85993
						2019-03-29	-3.90993
						2019-03-30	-7.19715
						2019-03-31	-12.2876
						2019-04-01	-12.6276
						2019-04-02	-13.4796
						2019-04-03	-10.2833
						2019-04-04	-7.18507
						2019-04-05	-6.48313
						2019-04-06	-7.8991
						2019-04-07	-10.8699
						2019-04-08	-9.46611
						2019-04-09	-2.24535
						2019-04-10	-1.014
						2019-04-11	-5.3975
						2019-04-12	-2.77354
						2019-04-13	-3.30194
						2019-04-14	-3.34792
						2019-04-15	-2.78403
						2019-04-16	1.42701
						2019-04-17	1.38757
						2019-04-18	2.66292
						2019-04-19	1.62951
						2019-04-20	-1.41701
						2019-04-21	-6.08812
						2019-04-22	-5.9934
						2019-04-23	-4.61111
						2019-04-24	-2.83361
						2019-04-25	-1.50153
						2019-04-26	-0.863194
						2019-04-27	0.553542
						2019-04-28	1.10986
						2019-04-29	-1.75701
						2019-04-30	-7.50056
						2019-05-01	-9.30743
						2019-05-02	-5.98382
						2019-05-03	-3.84847
						2019-05-04	-5.81368
						2019-05-05	-4.53474
						2019-05-06	-3.03549
						2019-05-07	-3.83264
						2019-05-08	-5.75861
						2019-05-09	-5.94285
						2019-05-10	-4.86104
						2019-05-11	-1.78979
						2019-05-12	1.82382
						2019-05-13	0.985625
						2019-05-14	0.426111
						2019-05-15	-0.767014
						2019-05-16	-1.11021
						2019-05-17	-0.398056
						2019-05-18	-0.232014
						2019-05-19	-2.59146
						2019-05-20	-2.66451
						2019-05-21	-3.43097
						2019-05-22	-1.58681
						2019-05-23	-2.54944
						2019-05-24	-3.75062
						2019-05-25	-5.59007
						2019-05-26	-3.51132
						2019-05-27	-2.25285
						2019-05-28	-0.0693056
						2019-05-29	0.804375
						2019-05-30	2.65014
						2019-05-31	4.05576
						2019-06-01	2.88563
						2019-06-02	1.68229
						2019-06-03	0.488819
						2019-06-04	0.584306
						2019-06-05	0.976111
						2019-06-06	0.182
						2019-06-07	0.653592
						2019-06-08	0.902222
						2019-06-09	1.07972
						2019-06-10	1.555
						2019-06-11	1.57396
						2019-06-12	1.18333
						2019-06-13	2.28819
						2019-06-14	2.89062
						2019-06-15	2.94701
						2019-06-16	1.5059
						2019-06-17	2.38056
						2019-06-18	3.55424
						2019-06-19	3.6791
						2019-06-20	5.94167
						2019-06-21	6.11174
						2019-06-22	5.30229
						2019-06-23	5.63722
						2019-06-24	6.92306
						2019-06-25	6.25724
						2019-06-26	4.95264
						2019-06-27	3.56459
						2019-06-28	5.58167
						2019-06-29	6.24539
						2019-06-30	7.62076
						2019-07-01	10.2765
						2019-07-02	10.8229
						2019-07-03	7.13993
						2019-07-04	8.20701
						2019-07-05	10.7701
						2019-07-06	12.3406
						2019-07-07
						2019-07-08	8.19536
						2019-07-09	8.89889
						2019-07-10	6.7141
						2019-07-11	6.85639
						2019-07-12	5.52236
						2019-07-13	3.72278
						2019-07-14	4.41743
						2019-07-15	5.14583
						2019-07-16	6.84236
						2019-07-17	6.56236
						2019-07-18	4.70868
						2019-07-19	6.7991
						2019-07-20	6.23778
						2019-07-21	6.67854
						2019-07-22	5.8716
						2019-07-23	5.68236
						2019-07-24	7.01826
						2019-07-25	7.1075
						2019-07-26	7.39556
						2019-07-27	8.06958
						2019-07-28	8.75424
						2019-07-29	8.0225
						2019-07-30	7.61819
						2019-07-31	6.4084
						2019-08-01	5.08431
						2019-08-02	6.95285
						2019-08-03	7.27444
						2019-08-04	6.98201
						2019-08-05	5.66014
						2019-08-06	4.47208
						2019-08-07	6.39493
						2019-08-08	5.73569
						2019-08-09	5.58167
						2019-08-10	5.52924
						2019-08-11	4.58437
						2019-08-12	4.9259
						2019-08-13	4.54861
						2019-08-14	2.05326
						2019-08-15	1.97764
						2019-08-16	1.94736
						2019-08-17	2.14743
						2019-08-18	2.40854
						2019-08-19	3.65926
						2019-08-20	5.93928
						2019-08-21	4.0824
						2019-08-22	2.31424
						2019-08-23	2.57063
						2019-08-24	1.79159
						2019-08-25	5.68174
						2019-08-26	4.99104
						2019-08-27	4.77264
						2019-08-28	6.55528
						2019-08-29	7.4659
						2019-08-30	8.07083
						2019-08-31	6.17889
						2019-09-01	4.62708
						2019-09-02	5.99889
						2019-09-03	4.68785
						2019-09-04	2.50007
						2019-09-05	2.22854
						2019-09-06	0.939167
						2019-09-07	1.67722
						2019-09-08	2.33542
						2019-09-09	1.75965
						2019-09-10	5.115
						2019-09-11	4.14153
						2019-09-12	7.69646
						2019-09-13	8.88611
						2019-09-14	7.11701
						2019-09-15	6.49889
						2019-09-16	3.23938
						2019-09-17	0.762847
						2019-09-18	1.38014
						2019-09-19	2.06181
						2019-09-20	1.06319
						2019-09-21	0.0445833
						2019-09-22	-0.0605556
						2019-09-23	3.36465
						2019-09-24	5.25958
						2019-09-25	3.54216
						2019-09-26	2.55464
						2019-09-27	-0.498194
						2019-09-28	-1.71139
						2019-09-29	-1.20299
						2019-09-30	-0.46715
						2019-10-01	-2.58988
						2019-10-02	-0.0934351
						2019-10-03	0.605694
						2019-10-04	0.649653
						2019-10-05	2.35854
						2019-10-06	-1.17875
						2019-10-07	4.7566
						2019-10-08	2.92437
						2019-10-09	1.09521
						2019-10-10	-1.84424
						2019-10-11	-4.04983
						2019-10-12	-5.17
						2019-10-13	-5.08174
						2019-10-14	-3.70049
						2019-10-15	-0.461528
						2019-10-16	-0.774444
						2019-10-17	-2.90153
						2019-10-18	-5.85319
						2019-10-19	-7.56208
						2019-10-20	-10.4483
						2019-10-21	-9.31069
						2019-10-22	-10.1658
						2019-10-23	-6.38993
						2019-10-24	-8.36076
						2019-10-25	-5.80132
						2019-10-26	-2.62069
						2019-10-27	-6.42563
						2019-10-28	-5.74889
						2019-10-29	-9.18444
						2019-10-30	-10.0177
						2019-10-31	-10.4653
						2019-11-01	-7.07493
						2019-11-02	-7.29069
						2019-11-03	-8.50958
						2019-11-04	-10.0549
						2019-11-05	-11.6085
						2019-11-06	-6.52333
						2019-11-07	-5.32993
						2019-11-08	-3.09667
						2019-11-09	-5.50681
						2019-11-10	-9.93792
						2019-11-11	-3.83333
						2019-11-12	-1.48951
						2019-11-13	-0.874722
						2019-11-14	-0.64375
						2019-11-15	-1.03715
						2019-11-16	1.98076
						2019-11-17	0.0454861
						2019-11-18	-0.287569
						2019-11-19	-1.83292
						2019-11-20	-4.0041
						2019-11-21	-6.71986
						2019-11-22	-4.08743
						2019-11-23	-8.83222
						2019-11-24	-12.7389
						2019-11-25	-9.39778
						2019-11-26	-13.0358
						2019-11-27	-12.7053
						2019-11-28	-14.9725
						2019-11-29	-15.5153
						2019-11-30	-6.91382
						2019-12-01	-9.29632
						2019-12-02	-11.9306
						2019-12-03	-8.32681
						2019-12-04	-4.44715
						2019-12-05	-1.37264
						2019-12-06	-5.8209
						2019-12-07	-12.3283
						2019-12-08	-11.5055
						2019-12-09	-14.1988
						2019-12-10	-18.3077
						2019-12-11	-15.4952
						2019-12-12	-5.1041
						2019-12-13	-3.22708
						2019-12-14	-7.32576
						2019-12-15	-7.53347
						2019-12-16	-9.31278
						2019-12-17	-12.0767
						2019-12-18	-12.0207
						2019-12-19	-12.5818
						2019-12-20	-14.5765
						2019-12-21	-11.2487
						2019-12-22	-8.83472
						2019-12-23	-6.39715
						2019-12-24	-7.43028
						2019-12-25	-9.51049
						2019-12-26	-10.3372
						2019-12-27	-5.37597
						2019-12-28	-6.58653
						2019-12-29	-9.49049
						2019-12-30	-13.4751
						2019-12-31	-14.0363
						2020-01-01	-9.88403
						2020-01-02	-13.3844
						2020-01-03	-15.4526
						2020-01-04	-15.5625
						2020-01-05	-17.4185
						2020-01-06	-13.4568
						2020-01-07	-5.9859
						2020-01-08	-0.263194
						2020-01-09	-5.57764
						2020-01-10	-12.4757
						2020-01-11	-14.2925
						2020-01-12	-15.2008
						2020-01-13	-17.6715
						2020-01-14	-19.6025
						2020-01-15	-19.8374
						2020-01-16	-18.8012
						2020-01-17	-16.5527
						2020-01-18	-7.21451
						2020-01-19	-3.32264
						2020-01-20	-9.86132
						2020-01-21	-11.9174
						2020-01-22	-16.8344
						2020-01-23	-13.0184
						2020-01-24	-11.954
						2020-01-25	-15.9249
						2020-01-26	-12.9529
						2020-01-27	-8.01896
						2020-01-28	-11.2315
						2020-01-29	-8.88027
						2020-01-30	-5.82917
						2020-01-31	-6.97035
						2020-02-01	-7.84708
						2020-02-02	-9.91259
						2020-02-03	-19.7133
						2020-02-04	-20.7506
						2020-02-05	-19.9878
						2020-02-06	-17.7474
						2020-02-07	-7.87639
						2020-02-08	-4.63799
						2020-02-09	-7.84493
						2020-02-10	-7.06528
						2020-02-11	-9.58576
						2020-02-12	-13.6456
						2020-02-13	-19.225
						2020-02-14	-18.3442
						2020-02-15	-13.8026
						2020-02-16	-6.37451
						2020-02-17	-11.1637
						2020-02-18	-16.8653
						2020-02-19	-15.8585
						2020-02-20	-14.2086
						2020-02-21	-19.1481
						2020-02-22	-19.1288
						2020-02-23	-19.2235
						2020-02-24	-17.3926
						2020-02-25	-17.8917
						2020-02-26	-20.144
						2020-02-27	-23.8527
						2020-02-28	-22.3694
						2020-02-29	-20.206
						2020-03-01	-18.3002
						2020-03-02	-20.426
						2020-03-03	-20.623
						2020-03-04	-9.28403
						2020-03-05	-8.09062
						2020-03-06	-7.45854
						2020-03-07	-6.03569
						2020-03-08	-15.3272
						2020-03-09	-20.2341
						2020-03-10	-25.1306
						2020-03-11	-28.326
						2020-03-12	-24.0102
						2020-03-13	-23.0601
						2020-03-14	-19.4805
						2020-03-15	-20.6438
						2020-03-16	-26.0099
						2020-03-17	-26.0531
						2020-03-18	-22.9443
						2020-03-19	-20.3071
						2020-03-20	-15.0606
						2020-03-21	-11.956
						2020-03-22	-2.3975
						2020-03-23	-11.8685
						2020-03-24	-5.71222
						2020-03-25	-10.4721
						2020-03-26	-15.849
						2020-03-27	-11.3798
						2020-03-28	-18.7858
						2020-03-29	-18.9369
						2020-03-30	-19.892
						2020-03-31	-17.5564
						2020-04-01	-16.8241
						2020-04-02	-18.4668
						2020-04-03	-23.7551
						2020-04-04	-15.7976
						2020-04-05	-15.1522
						2020-04-06	-12.904
						2020-04-07	-14.8776
						2020-04-08	-20.0771
						2020-04-09	-15.0538
						2020-04-10	-17.2069
						2020-04-11	-17.3069
						2020-04-12	-19.1567
						2020-04-13	-12.3541
						2020-04-14	-4.32069
						2020-04-15	0.449375
						2020-04-16	0.639028
						2020-04-17	-1.89813
						2020-04-18	0.237569
						2020-04-19	1.40896
						2020-04-20	-6.18576
						2020-04-21	-6.22639
						2020-04-22	-8.58021
						2020-04-23	-6.52951
						2020-04-24	-6.33868
						2020-04-25	-6.56326
						2020-04-26	-7.64368
						2020-04-27	-4.04611
						2020-04-28	0.756667
						2020-04-29	2.07708
						2020-04-30	-2.14146
						2020-05-01	-3.87583
						2020-05-02	-8.00042
						2020-05-03	-8.06361
						2020-05-04	-4.87549
						2020-05-05	-1.18521
						2020-05-06	-0.325069
						2020-05-07	-1.54875
						2020-05-08	-3.96521
						2020-05-09	-5.5175
						2020-05-10	-8.04986
						2020-05-11	-7.69118
						2020-05-12	-6.90986
						2020-05-13	-0.033125
						2020-05-14	2.34729
						2020-05-15	4.54472
						2020-05-16	2.40083
						2020-05-17	2.20562
						2020-05-18	0.672222
						2020-05-19	1.05667
						2020-05-20	1.96257
						2020-05-21	0.392222
						2020-05-22	-2.11486
						2020-05-23	1.5284
						2020-05-24	3.8034
						2020-05-25	4.60458
						2020-05-26	5.18569
						2020-05-27	5.35882
						2020-05-28	4.10778
						2020-05-29	3.79014
						2020-05-30	2.52535
						2020-05-31	4.06028
						2020-06-01	3.74674
						2020-06-02	2.81319
						2020-06-03	3.02583
						2020-06-04	3.52896
						2020-06-05	2.78833
						2020-06-06	2.97493
						2020-06-07	2.43319
						2020-06-08	1.06222
						2020-06-09	2.41451
						2020-06-10	4.28528
						2020-06-11	4.04028
						2020-06-12	4.15146
						2020-06-13	2.05347
						2020-06-14	2.42292
						2020-06-15	1.17646
						2020-06-16	1.89924
						2020-06-17	1.93773
						2020-06-18	3.6667
						2020-06-19	4.96069
						2020-06-20	5.92896
						2020-06-21	4.0291
						2020-06-22	2.74361
						2020-06-23	4.73292
						2020-06-24	6.46764
						2020-06-25	6.09444
						2020-06-26	3.82319
						2020-06-27	4.19229
						2020-06-28	5.79382
						2020-06-29	6.01681
						2020-06-30	6.56368
						2020-07-01	7.50576
						2020-07-02	7.07722
						2020-07-03	6.09708
						2020-07-04	6.54181
						2020-07-05	8.94153
						2020-07-06	10.5456
						2020-07-07	10.8462
						2020-07-08	6.16986
						2020-07-09	6.91243
						2020-07-10	6.91326
						2020-07-11	9.65632
						2020-07-12	7.20229
						2020-07-13	6.4625
						2020-07-14	6.83063
						2020-07-15	4.73361
						2020-07-16	5.45229
						2020-07-17	6.86632
						2020-07-18	8.88667
						2020-07-19	6.91549
						2020-07-20	6.55583
						2020-07-21	7.17493
						2020-07-22	7.66208
						2020-07-23	6.81236
						2020-07-24	7.99799
						2020-07-25	13.2084
						2020-07-26	11.7974
						2020-07-27	12.5548
						2020-07-28	11.7933
						2020-07-29	8.8
						2020-07-30	8.04181
						2020-07-31	7.95903
						2020-08-01	8.15083
						2020-08-02	8.89799
						2020-08-03	6.12146
						2020-08-04	5.98688
						2020-08-05	8.57444
						2020-08-06	8.03681
						2020-08-07	7.47625
						2020-08-08	9.3266
						2020-08-09	9.78771
						2020-08-10	5.62833
						2020-08-11	6.10313
						2020-08-12	7.53583
						2020-08-13	8.03125
						2020-08-14	8.47347
						2020-08-15	7.94
						2020-08-16	6.75056
						2020-08-17	5.58139
						2020-08-18	7.61125
						2020-08-19	6.85146
						2020-08-20	6.22951
						2020-08-21	6.53396
						2020-08-22	5.11417
						2020-08-23	4.70174
						2020-08-24	4.89896
						2020-08-25	3.39486
						2020-08-26	3.28319
						2020-08-27	3.81306
						2020-08-28	2.86646
						2020-08-29	2.82646
						2020-08-30	5.10319
						2020-08-31	3.79646
						2020-09-01	3.29646
						2020-09-02	3.92618
						2020-09-03	5.85764
						2020-09-04	5.78326
						2020-09-05	5.22354
						2020-09-06	4.42518
						2020-09-07	3.14229
						2020-09-08	2.80785
						2020-09-09	6.23139
						2020-09-10	7.37049
						2020-09-11	5.75222
						2020-09-12	3.90868
						2020-09-13	2.20562
						2020-09-14	2.08403
						2020-09-15	0.0834722
						2020-09-16	1.10243
						2020-09-17	1.09021
						2020-09-18	2.57354
						2020-09-19	1.79681
						2020-09-20	1.8016
						2020-09-21	2.96847
						2020-09-22	2.99528
						2020-09-23	-0.287014
						2020-09-24	-0.754722
						2020-09-25	-2.19132
						2020-09-26	-2.70597
						2020-09-27	-0.16875
						2020-09-28	1.48493
						2020-09-29	3.40361
						2020-09-30	3.4509
						2020-10-01	0.552917
						2020-10-02	1.26806
						2020-10-03	4.12694
						2020-10-04	3.37375
						2020-10-05	3.77639
						2020-10-06	3.60583
						2020-10-07	0.0607639
						2020-10-08	1.06368
						2020-10-09	1.57194
						2020-10-10	-1.46076
						2020-10-11	-4.06062
						2020-10-12	-3.61889
						2020-10-13	1.16032
						2020-10-14	-0.745417
						2020-10-15	-1.84542
						2020-10-16	-2.22181
						2020-10-17	-3.70125
						2020-10-18	-3.76014
						2020-10-19	-3.06764
						2020-10-20	-4.28993
						2020-10-21	-5.26813
						2020-10-22	-5.40302
						2020-10-23	-6.98292
						2020-10-24	-3.70562
						2020-10-25	-0.123958
						2020-10-26	-1.86861
						2020-10-27	-4.63611
						2020-10-28	-3.19674
						2020-10-29	-6.82639
						2020-10-30	-6.30481
						2020-10-31	-3.40208
						2020-11-01	-3.88257
						2020-11-02	2.30646
						2020-11-03	0.6875
						2020-11-04	-1.52819
						2020-11-05	1.67792
						2020-11-06	0.536806
						2020-11-07	-0.362917
						2020-11-08	-2.80826
						2020-11-09	-6.69181
						2020-11-10	-3.35549
						2020-11-11	3.62958
						2020-11-12	3.66347
						2020-11-13	-0.240208
						2020-11-14	2.32951
						2020-11-15	-3.40174
						2020-11-16	-7.78444
						2020-11-17	-8.24972
						2020-11-18	-7.89965
						2020-11-19	-7.21729
						2020-11-20	-9.63493
						2020-11-21	-4.07882
						2020-11-22	-3.56688
						2020-11-23	-2.63806
						2020-11-24	-4.33646
						2020-11-25	-7.18361
						2020-11-26	-6.30868
						2020-11-27	-0.0635417
						2020-11-28	-5.22882
						2020-11-29	-7.86326
						2020-11-30	-9.51236
						2020-12-01	-11.9372
						2020-12-02	-14.1211
						2020-12-03	-8.82528
						2020-12-04	-12.9876
						2020-12-05	-13.2601
						2020-12-06	-6.73799
						2020-12-07	-7.24849
						2020-12-08	-4.94524
						2020-12-09	-1.21611
						2020-12-10	-9.98687
						2020-12-11	-13.616
						2020-12-12	-8.31604
						2020-12-13	-6.225
						2020-12-14	-5.66139
						2020-12-15	-7.52132
						2020-12-16	-14.3794
						2020-12-17	-11.1054
						2020-12-18	-13.3199
						2020-12-19	-15.0308
						2020-12-20	-14.3627
						2020-12-21	-9.47528
						2020-12-22	-3.86785
						2020-12-23	-0.870694
						2020-12-24	1.11563
						2020-12-25	2.27347
						2020-12-26	-0.636597
						2020-12-27	-5.28299
						2020-12-28	-4.8975
						2020-12-29	-0.0950694
						2020-12-30	-1.46875
						2020-12-31	-2.19465

## Sheet: Figure 3
Panel A		Correlations													p-value
			INP temperature													INP temperature
			-30	-27.5	-25	-22.5	-20	-17.5	-15	-12.5	-10	-7.5	-5			-30	-27.5	-25	-22.5	-20	-17.5	-15	-12.5	-10	-7.5	-5
	MBS particle groups	Coarse	0.109434	0.226987	0.163053	-0.108774	-0.131365	-0.341317	-0.359799	-0.272912	-0.267571			MBS particle groups	Coarse	0.459041	0.120786	0.268158	0.461772	0.373468	0.0175887	0.0120118	0.0605521	0.0659736
		Coarse (HA)	0.185105	0.328702	0.275681	0.0421744	0.0402779	-0.168301	-0.208482	-0.156522	-0.252313				Coarse (HA)	0.207829	0.022544	0.0578863	0.775937	0.78577	0.252844	0.155023	0.288057	0.0836106
		Coarse (EL)	0.293236	0.432479	0.448883	0.204684	0.266203	0.102297	0.0681132	-0.00133365	-0.145645				Coarse (EL)	0.0430984	0.00214152	0.00137358	0.162853	0.0674219	0.489021	0.645518	0.992822	0.32328
		Coarse (>5)	0.361199	0.512375	0.607919	0.269601	0.371295	0.149224	0.114804	0.00945676	-0.093629				Coarse (>5)	0.0116596	0.000196873	4.58953e-06	0.0638689	0.00937114	0.311404	0.437162	0.949135	0.52675
		Coarse (>10)	0.485289	0.555363	0.697533	0.299997	0.433503	0.333094	0.196232	0.170949	0.0194193				Coarse (>10)	0.000472206	4.18299e-05	3.60542e-08	0.0382992	0.00208429	0.0207001	0.181308	0.245347	0.89577
		FLUO	0.172077	0.257599	0.260211	0.0219828	0.0254044	-0.196918	-0.228366	-0.237268	-0.224293				FLUO	0.2422	0.0771248	0.0740693	0.882102	0.863913	0.179757	0.118484	0.104421	0.125377
		HFFP	0.233199	0.359097	0.501099	0.367248	0.410487	0.174222	0.125575	-0.0882631	-0.152997				HFFP	0.11068	0.0121919	0.000285896	0.010237	0.00375683	0.23629	0.395077	0.550807	0.299187
		PBAP all	0.0389751	0.225792	0.183787	0.253915	0.403322	0.506878	0.48277	0.298676	0.1849				PBAP all	0.792543	0.122805	0.211141	0.0816013	0.00447647	0.000236528	0.00051039	0.0392009	0.208342
		PBAP I	0.0676365	0.265849	0.226884	0.295601	0.355987	0.296802	0.279909	0.122695	0.0560387				PBAP I	0.647836	0.0678015	0.120958	0.0413671	0.0130176	0.0405093	0.0539969	0.406088	0.7052
		PBAP II	0.0729562	0.216782	0.202296	0.258366	0.457931	0.646891	0.575323	0.458047	0.3741				PBAP II	0.622161	0.138877	0.167923	0.0762177	0.00106496	6.77264e-07	1.88976e-05	0.00106145	0.00880878
		PBAP III	0.0129616	0.0219997	-0.00539116	0.102977	0.236141	0.444626	0.552389	0.386867	0.290156				PBAP III	0.930324	0.882013	0.97099	0.486121	0.106126	0.00154466	4.68839e-05	0.00660157	0.0454423
		PBAP IV	0.172048	0.224109	0.105534	0.164907	0.345302	0.576523	0.648992	0.494662	0.412596				PBAP IV	0.24228	0.125696	0.475299	0.262679	0.0162297	1.79865e-05	6.06188e-07	0.000351733	0.00356542
		PBAP V	0.0684615	0.18738	0.219276	0.210095	0.355946	0.360464	0.363695	0.145142	-0.0373484				PBAP V	0.643826	0.202198	0.134279	0.151783	0.013029	0.0118434	0.0110532	0.324974	0.801022
Panel B		Correlations																	p-value
			Ionic/molecular concentrations																	Ionic/molecular concentrations
			Potassium	Sodium	Aluminum	Magnesium	Calcium	Iron	OC	eBC	Levoglucosan	2-methylerythritol	Mannitol	Arabitol	Fructose	INP proteinaceous fraction (at T = .12 C)				Potassium	Sodium	Aluminum	Magnesium	Calcium	Iron	OC	eBC	Levoglucosan	2-methylerythritol	Mannitol	Arabitol	Fructose	INP proteinaceous fraction (at T = .12 C)
	MBS particle groups	Coarse	0.401638	0.762662	0.13223	0.695711	0.272174	0.086166	0.169023	0.620289	0.222984	-0.277534	-0.464698	-0.552496	-0.326123	-0.681368		MBS particle groups	Coarse	3.93856e-10	1.94815e-56	0.409866	9.69586e-34	0.000171182	0.57357	0.339275	4.12752e-37	0.227912	0.336716	0.00737157	0.00126906	0.0685162	0.000126984
		Coarse (HA)	0.366143	0.53886	0.158711	0.570238	0.509623	0.114625	0.16887	0.58418	0.263306	-0.376653	-0.390061	-0.498235	-0.207699	-0.607521			Coarse (HA)	1.51991e-08	3.05761e-23	0.321628	1.02032e-20	1.09631e-13	0.453397	0.339719	3.93791e-32	0.152378	0.184364	0.0273155	0.0043378	0.254006	0.000996059
		Coarse (EL)	0.401722	0.330597	0.118641	0.428031	0.584314	0.0837945	0.307481	0.532553	0.320565	-0.0969165	-0.0388777	-0.209178	0.127773	-0.388034			Coarse (EL)	3.90271e-10	7.99505e-09	0.460031	2.15158e-11	2.04047e-18	0.584203	0.0768972	5.24585e-26	0.0787107	0.741705	0.832688	0.258753	0.485866	0.0501347
		Coarse (>5)	0.337477	0.329434	0.219686	0.281659	0.491774	0.201186	0.555972	0.624264	0.434677	0.0991192	0.0440125	-0.0302572	0.241063	-0.472137			Coarse (>5)	2.13786e-07	9.08128e-09	0.167554	1.87863e-05	1.01869e-12	0.1851	0.000640372	1.06537e-37	0.0145416	0.736023	0.810964	0.871638	0.183813	0.0148788
		Coarse (>10)	0.200912	0.0964594	0.230065	0.168134	0.463574	0.31888	0.417335	0.421749	0.36129	0.0044053	0.262241	0.22592	0.387168	-0.270474			Coarse (>10)	0.00246316	0.101135	0.147876	0.0117259	2.67751e-11	0.032761	0.0140625	6.36434e-16	0.0458312	0.988075	0.147071	0.221687	0.0285825	0.181422
		FLUO	0.441537	0.70315	0.08223	0.64407	0.3362	0.0476943	0.314511	0.714921	0.375	-0.110132	-0.300018	-0.342511	-0.145188	-0.622564			FLUO	3.74662e-12	1.47569e-44	0.609272	1.21699e-27	2.71151e-06	0.755712	0.0700505	7.62446e-54	0.0376494	0.707808	0.0952522	0.0592737	0.427868	0.000682711
		HFFP	0.332094	0.106042	-0.0465157	0.103172	0.392019	0.0233202	0.52342	0.698075	0.637097	0.138767	0.308271	0.418154	0.543721	-0.35453			HFFP	3.41222e-07	0.0713704	0.772741	0.123654	3.13931e-08	0.879144	0.00149024	2.19016e-50	0.000116203	0.636135	0.0860615	0.0192363	0.00129824	0.0755543
		PBAP all	0.115637	-0.0479418	-0.203484	0.0991945	0.16219	-0.162846	0.191641	0.0921829	0.416129	0.788548	0.655603	0.571861	0.772869	0.278632			PBAP all	0.083504	0.416011	0.201941	0.138886	0.0269851	0.285152	0.277589	0.091596	0.0198896	0.000804261	4.64344e-05	0.000776914	2.17378e-07	0.168094
		PBAP I	0.240134	0.139947	-0.117442	0.185827	0.265074	-0.075504	0.288225	0.358536	0.568145	0.480177	0.249587	0.183157	0.515124	-0.195214			PBAP I	0.000277671	0.0170946	0.46461	0.00527114	0.000255802	0.622049	0.0983196	1.25169e-11	0.000855616	0.0822485	0.16832	0.324014	0.00255329	0.339233
		PBAP II	0.0537296	-0.186414	-0.0915127	-0.0186024	0.127693	-0.0579339	0.163674	-0.0594174	0.308065	0.77313	0.798826	0.697933	0.764253	0.453675			PBAP II	0.422533	0.00142865	0.569328	0.781871	0.0824093	0.70542	0.355	0.277461	0.0917899	0.00118335	4.24922e-08	1.27294e-05	3.56798e-07	0.0199196
		PBAP III	-0.0674027	-0.194625	-0.248074	-0.162875	-0.0759076	-0.19403	0.0113124	-0.194492	0.0246067	0.737597	0.743717	0.744604	0.603338	0.734143			PBAP III	0.314149	0.000862406	0.117844	0.014672	0.303128	0.201551	0.949371	0.000335647	0.895464	0.00260456	1.07377e-06	1.56186e-06	0.000256829	1.96334e-05
		PBAP IV	0.014443	-0.188185	-0.181592	-0.064325	-0.00212902	-0.121717	0.110346	-0.189776	-0.0542886	0.767701	0.779093	0.711734	0.560551	0.745892			PBAP IV	0.829416	0.00128348	0.255841	0.337894	0.976992	0.425747	0.534429	0.000469612	0.771771	0.00134644	1.49927e-07	7.14062e-06	0.000847261	1.22063e-05
		PBAP V	0.103889	-0.111738	-0.0464429	0.0229294	0.153284	-0.114416	0.2397	0.0269091	0.322412	0.729077	0.611646	0.57212	0.744615	0.261538			PBAP V	0.120218	0.0573591	0.773088	0.732877	0.0367275	0.454226	0.172126	0.623071	0.0769066	0.00309143	0.00019966	0.000771665	1.0255e-06	0.196841
